# Supplementary material for: Proteomic characterization of primary and metastatic prostate cancer reveals reduced proteinase activity in aggressive tumors
Source: Sci Rep. 2021 Sep 23;11:18936. doi: 10.1038/s41598-021-98410-0 (PMC8460832; doi:10.1038/s41598-021-98410-0)
Supplement: Supplementary file 2 — Supplementary Information 2. [file 41598_2021_98410_MOESM2_ESM.xlsx]

## Sheet: Clinical info
Supplementary Table 1. Clinical information of 108 prostate tumor tissues and normal prostate tissues.
	Sample No.	Sample ID	Subject ID	Tissue Reagent ID	Source	Description	Epithelium Percentage of Normal Tissue	Tumor Purity	Radical Prostatectomy Gleason Score	Block Description	Anatomical Location	Pelvic Lymph Node Metastasis at Time of Surgery	Seminal Vesicle Metastasis at Time of Surgery	Years without biochemical recurrence	Years Survival
Discovery	#1	C1			TD	Normal Prostate Tissue	0.6	NA	NA	Normal Prostate	Prostate	NA	NA	NA	NA
	#2	C4			TD	Normal Prostate Tissue	0.2	NA	NA	Normal Prostate	Prostate	NA	NA	NA	NA
	#3	C5			TD	Normal Prostate Tissue	0.3	NA	NA	Normal Prostate	Prostate	NA	NA	NA	NA
	#4	C6			TD	Normal Prostate Tissue	0.3	NA	NA	Normal Prostate	Prostate	NA	NA	NA	NA
	#5	C7			TD	Normal Prostate Tissue	0.3	NA	NA	Normal Prostate	Prostate	NA	NA	NA	NA
	#6	C9			TD	Normal Prostate Tissue	0.3	NA	NA	Normal Prostate	Prostate	NA	NA	NA	NA
	#7	C10			TD	Normal Prostate Tissue	0.2	NA	NA	Normal Prostate	Prostate	NA	NA	NA	NA
	#8	C11			TD	Normal Prostate Tissue	0.4	NA	NA	Normal Prostate	Prostate	NA	NA	NA	NA
	#9	C12			TD	Normal Prostate Tissue	0.3	NA	NA	Normal Prostate	Prostate	NA	NA	NA	NA
	#10	C13			TD	Normal Prostate Tissue	0.2	NA	NA	Normal Prostate	Prostate	NA	NA	NA	NA
	#11	NAG13			RRP	Non Aggressive Prostate Tumor	NA	0.7	6	Primary Adenocarcinoma	Prostate	No	No	NA	NA
	#12	NAG15			RRP	Non Aggressive Prostate Tumor	NA	0.5	6	Primary Adenocarcinoma	Prostate	No	No	NA	NA
	#13	NAG17			RRP	Non Aggressive Prostate Tumor	NA	0.55	6	Primary Adenocarcinoma	Prostate	No	No	NA	NA
	#14	NAG19			RRP	Non Aggressive Prostate Tumor	NA	0.7	6	Primary Adenocarcinoma	Prostate	No	No	NA	NA
	#15	NAG20			RRP	Non Aggressive Prostate Tumor	NA	0.65	6	Primary Adenocarcinoma	Prostate	No	No	NA	NA
	#16	NAG22			RRP	Non Aggressive Prostate Tumor	NA	0.25	6	Primary Adenocarcinoma	Prostate	NA	NA	NA	NA
	#17	NAG24			RRP	Non Aggressive Prostate Tumor	NA	0.5	6	Primary Adenocarcinoma	Prostate	No	No	NA	NA
	#18	NAG25			RRP	Non Aggressive Prostate Tumor	NA	0.2	6	Primary Adenocarcinoma	Prostate	No	No	NA	NA
	#19	NAG26			RRP	Non Aggressive Prostate Tumor	NA	0.2	6	Primary Adenocarcinoma	Prostate	NA	NA	NA	NA
	#20	NAG27			RRP	Non Aggressive Prostate Tumor	NA	0.4	6	Primary Adenocarcinoma	Prostate	No	No	NA	NA
	#21	AG8			RRP	Aggressive Prostate Tumor	NA	0.7	7	Primary Adenocarcinoma	Prostate	Yes	No	Yes	1
	#22	AG9			RRP	Aggressive Prostate Tumor	NA	0.8	9	Primary Adenocarcinoma	Prostate	NA	NA	NA	NA
	#23	AG10			RRP	Aggressive Prostate Tumor	NA	0.9	9	Primary Adenocarcinoma	Prostate	No	No	NA	NA
	#24	AG12			RRP	Aggressive Prostate Tumor	NA	0.7	9	Primary Adenocarcinoma	Prostate	Yes	Yes	NA	NA
	#25	AG14			RRP	Aggressive Prostate Tumor	NA	0.9	9	Primary Adenocarcinoma	Prostate	No	No	NA	NA
	#26	AG16			RRP	Aggressive Prostate Tumor	NA	0.6	8	Primary Adenocarcinoma	Prostate	Yes	Yes	Yes	1
	#27	AG17			RRP	Aggressive Prostate Tumor	NA	0.65	8	Primary Adenocarcinoma	Prostate	No	No	NA	NA
	#28	AG19			RRP	Aggressive Prostate Tumor	NA	0.6	8	Primary Adenocarcinoma	Prostate	No	No	NA	NA
	#29	AG20			RRP	Aggressive Prostate Tumor	NA	0.8	8	Primary Adenocarcinoma	Prostate	No	No	NA	NA
	#30	Nmet1			RRP	Castration Sensitive Prostate Tumor Metastases	NA	0.8	NA	Nearby Lymph Node Met	Lymph Node	NA	NA	NA	NA
	#31	Nmet2			RRP	Castration Sensitive Prostate Tumor Metastases	NA	0.75	NA	Nearby Lymph Node Met	Lymph Node	NA	NA	NA	NA
	#32	Nmet3			RRP	Castration Sensitive Prostate Tumor Metastases	NA	0.9	NA	Nearby Lymph Node Met	Lymph Node	NA	NA	NA	NA
	#33	Nmet4			RRP	Castration Sensitive Prostate Tumor Metastases	NA	0.7	NA	Nearby Lymph Node Met	Lymph Node	NA	NA	NA	NA
	#34	Nmet5			RRP	Castration Sensitive Prostate Tumor Metastases	NA	0.9	NA	Nearby Lymph Node Met	Lymph Node	NA	NA	NA	NA
	#35	Nmet6			RRP	Castration Sensitive Prostate Tumor Metastases	NA	0.9	NA	Nearby Lymph Node Met	Lymph Node	NA	NA	NA	NA
	#36	Nmet7			RRP	Castration Sensitive Prostate Tumor Metastases	NA	0.9	NA	Nearby Lymph Node Met	Lymph Node	NA	NA	NA	NA
	#37	Nmet8			RRP	Castration Sensitive Prostate Tumor Metastases	NA	0.9	NA	Nearby Lymph Node Met	Lymph Node	NA	NA	NA	NA
	#38	Nmet9			RRP	Castration Sensitive Prostate Tumor Metastases	NA	0.95	NA	Nearby Lymph Node Met	Lymph Node	NA	NA	NA	NA
	#39	Nmet10			RRP	Castration Sensitive Prostate Tumor Metastases	NA	0.9	NA	Nearby Lymph Node Met	Lymph Node	NA	NA	NA	NA
	#40	Met7			AUT	Castration Resistant Distal Prostate Tumor Metastases	NA	0.9	NA	Liver Met 17	liver met	NA	NA	NA	NA
	#41	Met8			AUT	Castration Resistant Distal Prostate Tumor Metastases	NA	0.9	NA	Soft Manubrium Mass Met	other	NA	NA	NA	NA
	#42	Met10			AUT	Castration Resistant Distal Prostate Tumor Metastases	NA	0.95	NA	Mediastinal LN Met	lymph node met	NA	NA	NA	NA
	#43	Met13			AUT	Castration Resistant Distal Prostate Tumor Metastases	NA		NA	Spleen Met(Spleen tumor Bag2,7 Met)	Other	NA	NA	NA	NA
	#44	Met15			AUT	Castration Resistant Distal Prostate Tumor Metastases	NA	0.9	NA	Prostate CA	ca found in prostate at autopsy	NA	NA	NA	NA
	#45	Met18			AUT	Castration Resistant Distal Prostate Tumor Metastases	NA		NA	L Inguinal LN Met	lymph node met	NA	NA	NA	NA
	#46	Met24			AUT	Castration Resistant Distal Prostate Tumor Metastases	NA	0.95	NA	Liver Met 21	liver met	NA	NA	NA	NA
	#47	Met26			AUT	Castration Resistant Distal Prostate Tumor Metastases	NA	0.9	NA	Pericardial Mets	pericardial met	NA	NA	NA	NA
	#48	Met41			AUT	Castration Resistant Distal Prostate Tumor Metastases	NA	0.6	NA	L Paraaortic LN Met	lymph Node met	NA	NA	NA	NA
	#49	Met66			AUT	Castration Resistant Distal Prostate Tumor Metastases	NA	0.85	NA	Liver Met 1-2	liver met	NA	NA	NA	NA
Verification	#50	NAG1			RRP	Non Aggressive Prostate Tumor	NA	0.7	6	Primary Adenocarcinoma	Prostate	No	No	No	12
	#51	NAG2			RRP	Non Aggressive Prostate Tumor	NA	0.7	6	Primary Adenocarcinoma	Prostate	No	No	No	14
	#52	NAG3			RRP	Non Aggressive Prostate Tumor	NA	0.45	6	Primary Adenocarcinoma	Prostate	No	No	No	14
	#53	NAG4			RRP	Non Aggressive Prostate Tumor	NA	0.4	6	Primary Adenocarcinoma	Prostate	No	No	No	13
	#54	NAG5			RRP	Non Aggressive Prostate Tumor	NA	0.5	6	Primary Adenocarcinoma	Prostate	No	No	No	15
	#55	NAG6			RRP	Non Aggressive Prostate Tumor	NA	0.9	6	Primary Adenocarcinoma	Prostate	No	No	No	16
	#56	NAG7			RRP	Non Aggressive Prostate Tumor	NA	0.7	6	Primary Adenocarcinoma	Prostate	No	No	No	11
	#57	NAG8			RRP	Non Aggressive Prostate Tumor	NA	0.55	6	Primary Adenocarcinoma	Prostate	No	No	No	14
	#58	NAG9			RRP	Non Aggressive Prostate Tumor	NA	0.4	6	Primary Adenocarcinoma	Prostate	No	No	No	16
	#59	NAG10			RRP	Non Aggressive Prostate Tumor	NA	0.4	6	Primary Adenocarcinoma	Prostate	No	No	No	17
	#60	NAG11			RRP	Non Aggressive Prostate Tumor	NA	0.65	6	Primary Adenocarcinoma	Prostate	No	No	No	16
	#61	NAG12			RRP	Non Aggressive Prostate Tumor	NA	0.7	6	Primary Adenocarcinoma	Prostate	No	No	No	20
	#62	NAG14			RRP	Non Aggressive Prostate Tumor	NA	0.3	6	Primary Adenocarcinoma	Prostate	No	No	NA	NA
	#63	NAG16			RRP	Non Aggressive Prostate Tumor	NA	0.6	6	Primary Adenocarcinoma	Prostate	No	No	NA	NA
	#64	NAG18			RRP	Non Aggressive Prostate Tumor	NA	0.5	6	Primary Adenocarcinoma	Prostate	No	No	NA	NA
	#65	NAG21			RRP	Non Aggressive Prostate Tumor	NA	0.5	6	Primary Adenocarcinoma	Prostate	No	No	NA	NA
	#66	NAG23			RRP	Non Aggressive Prostate Tumor	NA	0.65	6	Primary Adenocarcinoma	Prostate	No	No	NA	6
	#67	NAG28			RRP	Non Aggressive Prostate Tumor	NA	0.6	6	Primary Adenocarcinoma	Prostate	No	No	No	4
	#68	NAG29			RRP	Non Aggressive Prostate Tumor	NA	0.5	6	Primary Adenocarcinoma	Prostate	No	No	NA	NA
	#69	AG1			TURP	Aggressive Prostate Tumor	NA	0.8	7	Primary Adenocarcinoma	Prostate	No	No	Yes	NA
	#70	AG2			RRP	Aggressive Prostate Tumor	NA	0.45	7	Primary Adenocarcinoma	Prostate	No	No	Yes	5
	#71	AG3			RRP	Aggressive Prostate Tumor	NA	0.4	8	Primary Adenocarcinoma	Prostate	No	No	Yes	1
	#72	AG4			RRP	Aggressive Prostate Tumor	NA	0.8	9	Primary Adenocarcinoma	Prostate	Yes	No	Yes	1
	#73	AG5			RRP	Aggressive Prostate Tumor	NA	0.75	7	Primary Adenocarcinoma	Prostate	No	Yes	Yes	4
	#74	AG6			RRP	Aggressive Prostate Tumor	NA	0.65	7	Primary Adenocarcinoma	Prostate	No	Yes	Yes	3
	#75	AG7			RRP	Aggressive Prostate Tumor	NA	0.7	7	Primary Adenocarcinoma	Prostate	No	No	Yes	6
	#76	AG11			TURP	Aggressive Prostate Tumor	NA	0.95	8	Primary Adenocarcinoma	Prostate	NA	NA	NA	NA
	#77	AG13			RRP	Aggressive Prostate Tumor	NA	0.7	8	Primary Adenocarcinoma	Prostate	Yes	No	NA	NA
	#78	AG18			RRP	Aggressive Prostate Tumor	NA	0.55	9	Primary Adenocarcinoma	Prostate	Yes	No	NA	NA
	#79	Met1			AUT	Castration Resistant Distal Prostate Tumor Metastases	NA	0.95	NA	Subdural Met	subdural met	NA	NA	NA	NA
	#80	Met3			AUT	Castration Resistant Distal Prostate Tumor Metastases	NA	0.9	NA	Liver Met D5	liver met	NA	NA	NA	NA
	#81	Met5			AUT	Castration Resistant Distal Prostate Tumor Metastases	NA	0.99	NA	Thoracic Paraarotic LN Met	lymph node met	NA	NA	NA	NA
	#82	Met25			AUT	Castration Resistant Distal Prostate Tumor Metastases	NA	0.95	NA	Liver Met 47	liver met	NA	NA	NA	NA
	#83	Met27			AUT	Castration Resistant Distal Prostate Tumor Metastases	NA	0.99	NA	Abd Paraaortic LN Met	lymph node met	NA	NA	NA	NA
	#84	Met14			AUT	Castration Resistant Distal Prostate Tumor Metastases	NA	0.85	NA	Mesenteric LN Met	lymph node met	NA	NA	NA	NA
	#85	Met20			AUT	Castration Resistant Distal Prostate Tumor Metastases	NA	0.95	NA	Mediastinal LN Met	lymph node met	NA	NA	NA	NA
	#86	Met21			AUT	Castration Resistant Distal Prostate Tumor Metastases	NA	0.7	NA	Paraarotic LN Met	lymph node met	NA	NA	NA	NA
	#87	Met30			AUT	Castration Resistant Distal Prostate Tumor Metastases	NA	0.6	NA	R Femur Marrow Met	bone met	NA	NA	NA	NA
	#88	Met33			AUT	Castration Resistant Distal Prostate Tumor Metastases	NA	0.95	NA	L Supraclavicular LN Met	lymph node met	NA	NA	NA	NA
	#89	Met34			AUT	Castration Resistant Distal Prostate Tumor Metastases	NA	0.75	NA	L Rib 10 Met	bone met	NA	NA	NA	NA
	#90	Met37			AUT	Castration Resistant Distal Prostate Tumor Metastases	NA	0.95	NA	Liver Met 13	liver met	NA	NA	NA	NA
	#91	Met44			AUT	Castration Resistant Distal Prostate Tumor Metastases	NA	0.75	NA	R Paraaortic Met	lymph node met	NA	NA	NA	NA
	#92	Met46			AUT	Castration Resistant Distal Prostate Tumor Metastases	NA	0.95	NA	Left Lobe Liver Met	liver met	NA	NA	NA	NA
	#93	Met48			AUT	Castration Resistant Distal Prostate Tumor Metastases	NA	0.85	NA	R Rib 7 Met	bone met	NA	NA	NA	NA
	#94	Met51			AUT	Castration Resistant Distal Prostate Tumor Metastases	NA	0.65	NA	Anterior Mediastianal LN Met A10	lymph Node met	NA	NA	NA	NA
	#95	Met52			AUT	Castration Resistant Distal Prostate Tumor Metastases	NA	0.95	NA	L Superficial Inguinal LN Met A1	lymph Node met	NA	NA	NA	NA
	#96	Met53			AUT	Castration Resistant Distal Prostate Tumor Metastases	NA	0.6	NA	R Axillary LN Met A1	lymph Node met	NA	NA	NA	NA
	#97	Met56			AUT	Castration Resistant Distal Prostate Tumor Metastases	NA	0.85	NA	R Axillary LN Met 1-1	lymph node met	NA	NA	NA	NA
	#98	Met59			AUT	Castration Resistant Distal Prostate Tumor Metastases	NA	0.9	NA	L Cervical LN Met 1	lymph node met	NA	NA	NA	NA
	#99	Met61			AUT	Castration Resistant Distal Prostate Tumor Metastases	NA	0.9	NA	L Axillary LN Met	lymph node met	NA	NA	NA	NA
	#100	Met63			AUT	Castration Resistant Distal Prostate Tumor Metastases	NA	0.99	NA	T12 Met	bone met	NA	NA	NA	NA
	#101	Met2			AUT	Castration Resistant Distal Prostate Tumor Metastases	NA	0.9	NA	Prostate CA	ca found in prostate at autopsy	NA	NA	NA	NA
	#102	Met4			AUT	Castration Resistant Distal Prostate Tumor Metastases	NA	0.95	NA	Pelvic Paraarotic LN Met	lymph node met	NA	NA	NA	NA
	#103	Met6			AUT	Castration Resistant Distal Prostate Tumor Metastases	NA	0.9	NA	Thoracic Paraarotic LN Met	lymph node met	NA	NA	NA	NA
	#104	Met9			AUT	Castration Resistant Distal Prostate Tumor Metastases	NA	0.95	NA	R Post Subdural Met 2	subdural met	NA	NA	NA	NA
	#105	Met11			AUT	Castration Resistant Distal Prostate Tumor Metastases	NA		NA	Multiple Liver Met	liver met	NA	NA	NA	NA
	#106	Met12			AUT	Castration Resistant Distal Prostate Tumor Metastases	NA		NA	R Inguinal LN Met	lymph node met	NA	NA	NA	NA
Abbreviation:		Transplant Donor (TD)
		Radical retropubic prostatectomy (RRP)
		Autopsy (AUT)
		Transurethral resectio of the prostate (TURP)
