# Supplementary material for: Proteomic characterization of primary and metastatic prostate cancer reveals reduced proteinase activity in aggressive tumors
Source: Sci Rep. 2021 Sep 23;11:18936. doi: 10.1038/s41598-021-98410-0 (PMC8460832; doi:10.1038/s41598-021-98410-0)
Supplement: Supplementary file 3 — Supplementary Information 3. [file 41598_2021_98410_MOESM3_ESM.xlsx]

## Sheet: readme
Supplmentary Table 2. Protein identification and counting
Protein	List of UniProt accession of the proteins idnetified in the SWATH experiments
ProteinCount	Counts of proteins identified in each SWATH run

## Sheet: Protein
Protein
sp|A0AV96|RBM47
sp|A0AVT1|UBA6
sp|A0FGR8|ESYT2
sp|A0MZ66|SHOT1
sp|A1L0T0|ILVBL
sp|A1L4H1|SRCRL
sp|A1X283|SPD2B
sp|A1Z1Q3|MACD2
sp|A2RU48|SMCO3
sp|A2RU49|HYKK
sp|A3KMH1|VWA8
sp|A4D1E9|GTPBA
sp|A5YKK6|CNOT1
sp|A6NDG6|PGP
sp|A6NDJ8|RB43L
sp|A6NHQ2|FBLL1
sp|A6NHR9|SMHD1
sp|A6NIH7|U119B
sp|A6NL28|TPM3L
sp|A6NLW8|DUXA
sp|A6ZKI3|F127A
sp|A7E2V4|ZSWM8
sp|A7KAX9|RHG32
sp|A8MXV4|NUD19
sp|B0I1T2|MYO1G
sp|B9A064|IGLL5
sp|C9JI98|TM238
sp|C9JLW8|F195B
sp|O00115|DNS2A
sp|O00116|ADAS
sp|O00148|DX39A
sp|O00151|PDLI1
sp|O00154|BACH
sp|O00159|MYO1C
sp|O00160|MYO1F
sp|O00161|SNP23
sp|O00165|HAX1
sp|O00170|AIP
sp|O00178|GTPB1
sp|O00182|LEG9
sp|O00186|STXB3
sp|O00192|ARVC
sp|O00193|SMAP
sp|O00194|RB27B
sp|O00203|AP3B1
sp|O00204|ST2B1
sp|O00231|PSD11
sp|O00232|PSD12
sp|O00233|PSMD9
sp|O00244|ATOX1
sp|O00264|PGRC1
sp|O00273|DFFA
sp|O00299|CLIC1
sp|O00303|EIF3F
sp|O00330|ODPX
sp|O00339|MATN2
sp|O00401|WASL
sp|O00410|IPO5
sp|O00423|EMAL1
sp|O00429|DNM1L
sp|O00442|RTCA
sp|O00443|P3C2A
sp|O00462|MANBA
sp|O00468|AGRIN
sp|O00469|PLOD2
sp|O00471|EXOC5
sp|O00483|NDUA4
sp|O00499|BIN1
sp|O00505|IMA4
sp|O00515|LAD1
sp|O00519|FAAH1
sp|O00522|KRIT1
sp|O00560|SDCB1
sp|O00566|MPP10
sp|O00567|NOP56
sp|O00571|DDX3X
sp|O00584|RNT2
sp|O00585|CCL21
sp|O00592|PODXL
sp|O00629|IMA3
sp|O00635|TRI38
sp|O00743|PPP6
sp|O00746|NDKM
sp|O00754|MA2B1
sp|O00757|F16P2
sp|O00764|PDXK
sp|O14494|LPP1
sp|O14498|ISLR
sp|O14519|CDKA1
sp|O14558|HSPB6
sp|O14561|ACPM
sp|O14562|UBFD1
sp|O14579|COPE
sp|O14593|RFXK
sp|O14617|AP3D1
sp|O14638|ENPP3
sp|O14639|ABLM1
sp|O14646|CHD1
sp|O14653|GOSR2
sp|O14656|TOR1A
sp|O14657|TOR1B
sp|O14662|STX16
sp|O14672|ADA10
sp|O14733|MP2K7
sp|O14735|CDIPT
sp|O14737|PDCD5
sp|O14744|ANM5
sp|O14745|NHRF1
sp|O14756|H17B6
sp|O14773|TPP1
sp|O14776|TCRG1
sp|O14786|NRP1
sp|O14787|TNPO2
sp|O14795|UN13B
sp|O14802|RPC1
sp|O14818|PSA7
sp|O14828|SCAM3
sp|O14841|OPLA
sp|O14874|BCKD
sp|O14879|IFIT3
sp|O14880|MGST3
sp|O14896|IRF6
sp|O14907|TX1B3
sp|O14908|GIPC1
sp|O14910|LIN7A
sp|O14929|HAT1
sp|O14933|UB2L6
sp|O14936|CSKP
sp|O14949|QCR8
sp|O14964|HGS
sp|O14967|CLGN
sp|O14972|DSCR3
sp|O14974|MYPT1
sp|O14975|S27A2
sp|O14976|GAK
sp|O14979|HNRDL
sp|O14980|XPO1
sp|O15020|SPTN2
sp|O15027|SC16A
sp|O15031|PLXB2
sp|O15042|SR140
sp|O15061|SYNEM
sp|O15066|KIF3B
sp|O15067|PUR4
sp|O15084|ANR28
sp|O15085|ARHGB
sp|O15091|MRRP3
sp|O15116|LSM1
sp|O15121|DEGS1
sp|O15126|SCAM1
sp|O15127|SCAM2
sp|O15143|ARC1B
sp|O15144|ARPC2
sp|O15145|ARPC3
sp|O15155|BET1
sp|O15156|ZBT7B
sp|O15160|RPAC1
sp|O15173|PGRC2
sp|O15212|PFD6
sp|O15230|LAMA5
sp|O15231|ZN185
sp|O15240|VGF
sp|O15254|ACOX3
sp|O15260|SURF4
sp|O15264|MK13
sp|O15269|SPTC1
sp|O15294|OGT1
sp|O15296|LX15B
sp|O15305|PMM2
sp|O15320|CTGE5
sp|O15321|TM9S1
sp|O15327|INP4B
sp|O15344|TRI18
sp|O15347|HMGB3
sp|O15355|PPM1G
sp|O15371|EIF3D
sp|O15372|EIF3H
sp|O15379|HDAC3
sp|O15381|NVL
sp|O15382|BCAT2
sp|O15393|TMPS2
sp|O15397|IPO8
sp|O15439|MRP4
sp|O15460|P4HA2
sp|O15484|CAN5
sp|O15498|YKT6
sp|O15504|NUPL2
sp|O15511|ARPC5
sp|O15530|PDPK1
sp|O15533|TPSN
sp|O15551|CLD3
sp|O43143|DHX15
sp|O43159|RRP8
sp|O43169|CYB5B
sp|O43172|PRP4
sp|O43175|SERA
sp|O43181|NDUS4
sp|O43182|RHG06
sp|O43237|DC1L2
sp|O43242|PSMD3
sp|O43252|PAPS1
sp|O43264|ZW10
sp|O43278|SPIT1
sp|O43290|SNUT1
sp|O43291|SPIT2
sp|O43292|GPAA1
sp|O43294|TGFI1
sp|O43301|HS12A
sp|O43318|M3K7
sp|O43324|MCA3
sp|O43353|RIPK2
sp|O43390|HNRPR
sp|O43395|PRPF3
sp|O43396|TXNL1
sp|O43399|TPD54
sp|O43414|ERI3
sp|O43426|SYNJ1
sp|O43432|IF4G3
sp|O43488|ARK72
sp|O43491|E41L2
sp|O43493|TGON2
sp|O43504|LTOR5
sp|O43520|AT8B1
sp|O43556|SGCE
sp|O43581|SYT7
sp|O43583|DENR
sp|O43592|XPOT
sp|O43598|DNPH1
sp|O43615|TIM44
sp|O43617|TPPC3
sp|O43653|PSCA
sp|O43657|TSN6
sp|O43660|PLRG1
sp|O43665|RGS10
sp|O43670|ZN207
sp|O43676|NDUB3
sp|O43678|NDUA2
sp|O43681|ASNA
sp|O43684|BUB3
sp|O43692|PI15
sp|O43707|ACTN4
sp|O43708|MAAI
sp|O43715|TRIA1
sp|O43719|HTSF1
sp|O43741|AAKB2
sp|O43747|AP1G1
sp|O43752|STX6
sp|O43760|SNG2
sp|O43765|SGTA
sp|O43768|ENSA
sp|O43772|MCAT
sp|O43776|SYNC
sp|O43795|MYO1B
sp|O43809|CPSF5
sp|O43813|LANC1
sp|O43818|U3IP2
sp|O43819|SCO2
sp|O43837|IDH3B
sp|O43852|CALU
sp|O43865|SAHH2
sp|O43913|ORC5
sp|O43920|NDUS5
sp|O43924|PDE6D
sp|O60216|RAD21
sp|O60220|TIM8A
sp|O60231|DHX16
sp|O60234|GMFG
sp|O60237|MYPT2
sp|O60238|BNI3L
sp|O60256|KPRB
sp|O60262|GBG7
sp|O60271|JIP4
sp|O60282|KIF5C
sp|O60313|OPA1
sp|O60341|KDM1A
sp|O60343|TBCD4
sp|O60437|PEPL
sp|O60476|MA1A2
sp|O60486|PLXC1
sp|O60493|SNX3
sp|O60504|VINEX
sp|O60506|HNRPQ
sp|O60508|PRP17
sp|O60518|RNBP6
sp|O60547|GMDS
sp|O60573|IF4E2
sp|O60610|DIAP1
sp|O60635|TSN1
sp|O60645|EXOC3
sp|O60664|PLIN3
sp|O60678|ANM3
sp|O60684|IMA7
sp|O60701|UGDH
sp|O60711|LPXN
sp|O60716|CTND1
sp|O60749|SNX2
sp|O60762|DPM1
sp|O60763|USO1
sp|O60784|TOM1
sp|O60825|F262
sp|O60826|CCD22
sp|O60828|PQBP1
sp|O60829|PAGE4
sp|O60831|PRAF2
sp|O60832|DKC1
sp|O60841|IF2P
sp|O60869|EDF1
sp|O60884|DNJA2
sp|O60888|CUTA
sp|O60890|OPHN1
sp|O60925|PFD1
sp|O60934|NBN
sp|O60942|MCE1
sp|O75027|ABCB7
sp|O75030|MITF
sp|O75063|XYLK
sp|O75083|WDR1
sp|O75110|ATP9A
sp|O75112|LDB3
sp|O75113|N4BP1
sp|O75122|CLAP2
sp|O75131|CPNE3
sp|O75151|PHF2
sp|O75153|CLU
sp|O75170|PP6R2
sp|O75191|XYLB
sp|O75208|COQ9
sp|O75223|GGCT
sp|O75251|NDUS7
sp|O75306|NDUS2
sp|O75312|ZPR1
sp|O75323|NIPS2
sp|O75340|PDCD6
sp|O75347|TBCA
sp|O75348|VATG1
sp|O75351|VPS4B
sp|O75356|ENTP5
sp|O75363|BCAS1
sp|O75367|H2AY
sp|O75368|SH3L1
sp|O75369|FLNB
sp|O75380|NDUS6
sp|O75387|LAT3
sp|O75390|CISY
sp|O75396|SC22B
sp|O75400|PR40A
sp|O75410|TACC1
sp|O75431|MTX2
sp|O75436|VP26A
sp|O75438|NDUB1
sp|O75439|MPPB
sp|O75475|PSIP1
sp|O75477|ERLN1
sp|O75487|GPC4
sp|O75489|NDUS3
sp|O75494|SRS10
sp|O75503|CLN5
sp|O75506|HSBP1
sp|O75521|ECI2
sp|O75525|KHDR3
sp|O75530|EED
sp|O75531|BAF
sp|O75533|SF3B1
sp|O75534|CSDE1
sp|O75569|PRKRA
sp|O75582|KS6A5
sp|O75600|KBL
sp|O75608|LYPA1
sp|O75616|ERAL1
sp|O75629|CREG1
sp|O75636|FCN3
sp|O75643|U520
sp|O75663|TIPRL
sp|O75688|PPM1B
sp|O75694|NU155
sp|O75695|XRP2
sp|O75716|STK16
sp|O75781|PALM
sp|O75787|RENR
sp|O75792|RNH2A
sp|O75795|UDB17
sp|O75818|RPP40
sp|O75821|EIF3G
sp|O75828|CBR3
sp|O75832|PSD10
sp|O75844|FACE1
sp|O75874|IDHC
sp|O75884|RBBP9
sp|O75886|STAM2
sp|O75891|AL1L1
sp|O75911|DHRS3
sp|O75915|PRAF3
sp|O75923|DYSF
sp|O75934|SPF27
sp|O75937|DNJC8
sp|O75947|ATP5H
sp|O75955|FLOT1
sp|O75964|ATP5L
sp|O75976|CBPD
sp|O76003|GLRX3
sp|O76021|RL1D1
sp|O76024|WFS1
sp|O76031|CLPX
sp|O76038|SEGN
sp|O76041|NEBL
sp|O76054|S14L2
sp|O76061|STC2
sp|O76070|SYUG
sp|O76074|PDE5A
sp|O94760|DDAH1
sp|O94766|B3GA3
sp|O94768|ST17B
sp|O94776|MTA2
sp|O94788|AL1A2
sp|O94819|KBTBB
sp|O94822|LTN1
sp|O94826|TOM70
sp|O94830|DDHD2
sp|O94832|MYO1D
sp|O94855|SC24D
sp|O94856|NFASC
sp|O94874|UFL1
sp|O94875|SRBS2
sp|O94880|PHF14
sp|O94888|UBXN7
sp|O94901|SUN1
sp|O94903|PROSC
sp|O94905|ERLN2
sp|O94906|PRP6
sp|O94910|LPHN1
sp|O94915|FRYL
sp|O94919|ENDD1
sp|O94925|GLSK
sp|O94964|SOGA1
sp|O94966|UBP19
sp|O94973|AP2A2
sp|O94979|SC31A
sp|O94992|HEXI1
sp|O95049|ZO3
sp|O95070|YIF1A
sp|O95139|NDUB6
sp|O95140|MFN2
sp|O95154|ARK73
sp|O95155|UBE4B
sp|O95159|ZFPL1
sp|O95168|NDUB4
sp|O95183|VAMP5
sp|O95197|RTN3
sp|O95202|LETM1
sp|O95218|ZRAB2
sp|O95249|GOSR1
sp|O95292|VAPB
sp|O95297|MPZL1
sp|O95298|NDUC2
sp|O95299|NDUAA
sp|O95302|FKBP9
sp|O95336|6PGL
sp|O95352|ATG7
sp|O95363|SYFM
sp|O95365|ZBT7A
sp|O95372|LYPA2
sp|O95373|IPO7
sp|O95379|TFIP8
sp|O95394|AGM1
sp|O95396|MOCS3
sp|O95425|SVIL
sp|O95433|AHSA1
sp|O95445|APOM
sp|O95456|PSMG1
sp|O95466|FMNL
sp|O95470|SGPL1
sp|O95479|G6PE
sp|O95487|SC24B
sp|O95563|MPC2
sp|O95571|ETHE1
sp|O95573|ACSL3
sp|O95602|RPA1
sp|O95613|PCNT
sp|O95630|STABP
sp|O95671|ASML
sp|O95674|CDS2
sp|O95685|PPR3D
sp|O95716|RAB3D
sp|O95721|SNP29
sp|O95741|CPNE6
sp|O95747|OXSR1
sp|O95749|GGPPS
sp|O95757|HS74L
sp|O95758|PTBP3
sp|O95777|NAA38
sp|O95782|AP2A1
sp|O95786|DDX58
sp|O95793|STAU1
sp|O95810|SDPR
sp|O95816|BAG2
sp|O95817|BAG3
sp|O95819|M4K4
sp|O95822|DCMC
sp|O95831|AIFM1
sp|O95834|EMAL2
sp|O95848|NUD14
sp|O95857|TSN13
sp|O95858|TSN15
sp|O95861|BPNT1
sp|O95864|FADS2
sp|O95865|DDAH2
sp|O95881|TXD12
sp|O95965|ITGBL
sp|O95967|FBLN4
sp|O95983|MBD3
sp|O95989|NUDT3
sp|O95994|AGR2
sp|O96000|NDUBA
sp|O96005|CLPT1
sp|O96007|MOC2B
sp|O96008|TOM40
sp|O96011|PX11B
sp|O96013|PAK4
sp|O96019|ACL6A
sp|P00167|CYB5
sp|P00325|ADH1B
sp|P00338|LDHA
sp|P00352|AL1A1
sp|P00367|DHE3
sp|P00387|NB5R3
sp|P00390|GSHR
sp|P00403|COX2
sp|P00414|COX3
sp|P00441|SODC
sp|P00450|CERU
sp|P00488|F13A
sp|P00491|PNPH
sp|P00492|HPRT
sp|P00505|AATM
sp|P00533|EGFR
sp|P00558|PGK1
sp|P00568|KAD1
sp|P00734|THRB
sp|P00736|C1R
sp|P00738|HPT
sp|P00739|HPTR
sp|P00740|FA9
sp|P00742|FA10
sp|P00746|CFAD
sp|P00747|PLMN
sp|P00748|FA12
sp|P00750|TPA
sp|P00751|CFAB
sp|P00813|ADA
sp|P00915|CAH1
sp|P00918|CAH2
sp|P00966|ASSY
sp|P00995|ISK1
sp|P01008|ANT3
sp|P01009|A1AT
sp|P01011|AACT
sp|P01019|ANGT
sp|P01023|A2MG
sp|P01024|CO3
sp|P01031|CO5
sp|P01033|TIMP1
sp|P01034|CYTC
sp|P01037|CYTN
sp|P01042|KNG1
sp|P01303|NPY
sp|P01591|IGJ
sp|P01593|KV101
sp|P01602|KV110
sp|P01610|KV118
sp|P01619|KV301
sp|P01717|LV403
sp|P01743|HV102
sp|P01764|HV303
sp|P01766|HV305
sp|P01767|HV306
sp|P01770|HV309
sp|P01781|HV320
sp|P01833|PIGR
sp|P01834|IGKC
sp|P01857|IGHG1
sp|P01859|IGHG2
sp|P01860|IGHG3
sp|P01861|IGHG4
sp|P01871|IGHM
sp|P01876|IGHA1
sp|P01877|IGHA2
sp|P01891|1A68
sp|P01892|1A02
sp|P01903|DRA
sp|P01920|DQB1
sp|P02042|HBD
sp|P02144|MYG
sp|P02452|CO1A1
sp|P02458|CO2A1
sp|P02461|CO3A1
sp|P02462|CO4A1
sp|P02511|CRYAB
sp|P02533|K1C14
sp|P02545|LMNA
sp|P02549|SPTA1
sp|P02647|APOA1
sp|P02649|APOE
sp|P02652|APOA2
sp|P02654|APOC1
sp|P02655|APOC2
sp|P02656|APOC3
sp|P02671|FIBA
sp|P02675|FIBB
sp|P02679|FIBG
sp|P02686|MBP
sp|P02730|B3AT
sp|P02741|CRP
sp|P02743|SAMP
sp|P02745|C1QA
sp|P02746|C1QB
sp|P02747|C1QC
sp|P02748|CO9
sp|P02749|APOH
sp|P02750|A2GL
sp|P02751|FINC
sp|P02753|RET4
sp|P02760|AMBP
sp|P02763|A1AG1
sp|P02765|FETUA
sp|P02766|TTHY
sp|P02768|ALBU
sp|P02774|VTDB
sp|P02775|CXCL7
sp|P02776|PLF4
sp|P02786|TFR1
sp|P02787|TRFE
sp|P02788|TRFL
sp|P02790|HEMO
sp|P02792|FRIL
sp|P02794|FRIH
sp|P02795|MT2
sp|P03886|NU1M
sp|P03897|NU3M
sp|P03905|NU4M
sp|P03915|NU5M
sp|P03928|ATP8
sp|P03950|ANGI
sp|P03952|KLKB1
sp|P04003|C4BPA
sp|P04004|VTNC
sp|P04040|CATA
sp|P04049|RAF1
sp|P04066|FUCO
sp|P04075|ALDOA
sp|P04080|CYTB
sp|P04083|ANXA1
sp|P04114|APOB
sp|P04156|PRIO
sp|P04179|SODM
sp|P04181|OAT
sp|P04183|KITH
sp|P04196|HRG
sp|P04208|LV106
sp|P04211|LV001
sp|P04216|THY1
sp|P04217|A1BG
sp|P04233|HG2A
sp|P04264|K2C1
sp|P04271|S100B
sp|P04275|VWF
sp|P04279|SEMG1
sp|P04350|TBB4A
sp|P04406|G3P
sp|P04424|ARLY
sp|P04433|KV309
sp|P04440|DPB1
sp|P04632|CPNS1
sp|P04792|HSPB1
sp|P04839|CY24B
sp|P04843|RPN1
sp|P04844|RPN2
sp|P04899|GNAI2
sp|P05023|AT1A1
sp|P05026|AT1B1
sp|P05060|SCG1
sp|P05067|A4
sp|P05090|APOD
sp|P05091|ALDH2
sp|P05107|ITB2
sp|P05109|S10A8
sp|P05141|ADT2
sp|P05155|IC1
sp|P05156|CFAI
sp|P05161|ISG15
sp|P05164|PERM
sp|P05165|PCCA
sp|P05166|PCCB
sp|P05198|IF2A
sp|P05386|RLA1
sp|P05387|RLA2
sp|P05388|RLA0
sp|P05413|FABPH
sp|P05452|TETN
sp|P05455|LA
sp|P05546|HEP2
sp|P05556|ITB1
sp|P05783|K1C18
sp|P05787|K2C8
sp|P05997|CO5A2
sp|P06132|DCUP
sp|P06280|AGAL
sp|P06309|KV205
sp|P06314|KV404
sp|P06331|HV209
sp|P06396|GELS
sp|P06454|PTMA
sp|P06493|CDK1
sp|P06576|ATPB
sp|P06681|CO2
sp|P06702|S10A9
sp|P06703|S10A6
sp|P06727|APOA4
sp|P06730|IF4E
sp|P06732|KCRM
sp|P06733|ENOA
sp|P06737|PYGL
sp|P06744|G6PI
sp|P06748|NPM
sp|P06753|TPM3
sp|P06756|ITAV
sp|P06865|HEXA
sp|P07099|HYEP
sp|P07108|ACBP
sp|P07195|LDHB
sp|P07203|GPX1
sp|P07225|PROS
sp|P07237|PDIA1
sp|P07288|KLK3
sp|P07305|H10
sp|P07311|ACYP1
sp|P07332|FES
sp|P07339|CATD
sp|P07355|ANXA2
sp|P07357|CO8A
sp|P07358|CO8B
sp|P07360|CO8G
sp|P07384|CAN1
sp|P07437|TBB5
sp|P07451|CAH3
sp|P07585|PGS2
sp|P07602|SAP
sp|P07686|HEXB
sp|P07711|CATL1
sp|P07737|PROF1
sp|P07738|PMGE
sp|P07741|APT
sp|P07814|SYEP
sp|P07858|CATB
sp|P07900|HS90A
sp|P07902|GALT
sp|P07910|HNRPC
sp|P07919|QCR6
sp|P07942|LAMB1
sp|P07947|YES
sp|P07948|LYN
sp|P07951|TPM2
sp|P07954|FUMH
sp|P07992|ERCC1
sp|P07996|TSP1
sp|P08107|HSP71
sp|P08118|MSMB
sp|P08123|CO1A2
sp|P08133|ANXA6
sp|P08134|RHOC
sp|P08185|CBG
sp|P08195|4F2
sp|P08236|BGLR
sp|P08237|K6PF
sp|P08238|HS90B
sp|P08240|SRPR
sp|P08243|ASNS
sp|P08247|SYPH
sp|P08253|MMP2
sp|P08294|SODE
sp|P08311|CATG
sp|P08397|HEM3
sp|P08473|NEP
sp|P08559|ODPA
sp|P08567|PLEK
sp|P08571|CD14
sp|P08572|CO4A2
sp|P08574|CY1
sp|P08579|RU2B
sp|P08603|CFAH
sp|P08621|RU17
sp|P08648|ITA5
sp|P08651|NFIC
sp|P08670|VIME
sp|P08697|A2AP
sp|P08727|K1C19
sp|P08729|K2C7
sp|P08754|GNAI3
sp|P08758|ANXA5
sp|P08865|RSSA
sp|P08913|ADA2A
sp|P08962|CD63
sp|P09012|SNRPA
sp|P09104|ENOG
sp|P09110|THIK
sp|P09172|DOPO
sp|P09211|GSTP1
sp|P09228|CYTT
sp|P09234|RU1C
sp|P09237|MMP7
sp|P09382|LEG1
sp|P09417|DHPR
sp|P09429|HMGB1
sp|P09455|RET1
sp|P09467|F16P1
sp|P09471|GNAO
sp|P09486|SPRC
sp|P09488|GSTM1
sp|P09493|TPM1
sp|P09496|CLCA
sp|P09497|CLCB
sp|P09525|ANXA4
sp|P09543|CN37
sp|P09619|PGFRB
sp|P09622|DLDH
sp|P09651|ROA1
sp|P09661|RU2A
sp|P09668|CATH
sp|P09669|COX6C
sp|P09758|TACD2
sp|P09871|C1S
sp|P09874|PARP1
sp|P09914|IFIT1
sp|P09936|UCHL1
sp|P09960|LKHA4
sp|P09972|ALDOC
sp|P0C0L4|CO4A
sp|P0C0L5|CO4B
sp|P0C2W1|FBSP1
sp|P0C7P0|CISD3
sp|P0CG06|LAC3
sp|P0CG08|GPHRB
sp|P0CG30|GSTT2
sp|P0CG39|POTEJ
sp|P0CW22|RS17L
sp|P0DJ07|PT100
sp|P0DJI8|SAA1
sp|P10153|RNAS2
sp|P10155|RO60
sp|P10253|LYAG
sp|P10275|ANDR
sp|P10301|RRAS
sp|P10415|BCL2
sp|P10515|ODP2
sp|P10586|PTPRF
sp|P10599|THIO
sp|P10606|COX5B
sp|P10619|PPGB
sp|P10620|MGST1
sp|P10636|TAU
sp|P10643|CO7
sp|P10644|KAP0
sp|P10645|CMGA
sp|P10768|ESTD
sp|P10809|CH60
sp|P10909|CLUS
sp|P10915|HPLN1
sp|P11021|GRP78
sp|P11047|LAMC1
sp|P11137|MTAP2
sp|P11142|HSP7C
sp|P11171|41
sp|P11172|UMPS
sp|P11177|ODPB
sp|P11182|ODB2
sp|P11216|PYGB
sp|P11217|PYGM
sp|P11233|RALA
sp|P11234|RALB
sp|P11277|SPTB1
sp|P11279|LAMP1
sp|P11310|ACADM
sp|P11387|TOP1
sp|P11388|TOP2A
sp|P11413|G6PD
sp|P11498|PYC
sp|P11586|C1TC
sp|P11717|MPRI
sp|P11766|ADHX
sp|P11802|CDK4
sp|P11908|PRPS2
sp|P11940|PABP1
sp|P12004|PCNA
sp|P12036|NFH
sp|P12081|SYHC
sp|P12109|CO6A1
sp|P12110|CO6A2
sp|P12111|CO6A3
sp|P12235|ADT1
sp|P12236|ADT3
sp|P12259|FA5
sp|P12268|IMDH2
sp|P12270|TPR
sp|P12273|PIP
sp|P12277|KCRB
sp|P12429|ANXA3
sp|P12532|KCRU
sp|P12694|ODBA
sp|P12724|ECP
sp|P12814|ACTN1
sp|P12830|CADH1
sp|P12838|DEF4
sp|P12931|SRC
sp|P12955|PEPD
sp|P12956|XRCC6
sp|P13010|XRCC5
sp|P13051|UNG
sp|P13073|COX41
sp|P13196|HEM1
sp|P13284|GILT
sp|P13473|LAMP2
sp|P13489|RINI
sp|P13521|SCG2
sp|P13611|CSPG2
sp|P13639|EF2
sp|P13640|MT1G
sp|P13645|K1C10
sp|P13647|K2C5
sp|P13667|PDIA4
sp|P13671|CO6
sp|P13674|P4HA1
sp|P13686|PPA5
sp|P13693|TCTP
sp|P13716|HEM2
sp|P13726|TF
sp|P13727|PRG2
sp|P13747|HLAE
sp|P13760|2B14
sp|P13796|PLSL
sp|P13797|PLST
sp|P13798|ACPH
sp|P13804|ETFA
sp|P13807|GYS1
sp|P13861|KAP2
sp|P13984|T2FB
sp|P13987|CD59
sp|P14174|MIF
sp|P14207|FOLR2
sp|P14209|CD99
sp|P14314|GLU2B
sp|P14317|HCLS1
sp|P14324|FPPS
sp|P14384|CBPM
sp|P14406|CX7A2
sp|P14410|SUIS
sp|P14543|NID1
sp|P14550|AK1A1
sp|P14555|PA2GA
sp|P14618|KPYM
sp|P14625|ENPL
sp|P14649|MYL6B
sp|P14672|GTR4
sp|P14735|IDE
sp|P14854|CX6B1
sp|P14859|PO2F1
sp|P14866|HNRPL
sp|P14868|SYDC
sp|P14923|PLAK
sp|P14927|QCR7
sp|P15056|BRAF
sp|P15088|CBPA3
sp|P15104|GLNA
sp|P15121|ALDR
sp|P15144|AMPN
sp|P15153|RAC2
sp|P15170|ERF3A
sp|P15289|ARSA
sp|P15291|B4GT1
sp|P15309|PPAP
sp|P15311|EZRI
sp|P15374|UCHL3
sp|P15428|PGDH
sp|P15502|ELN
sp|P15529|MCP
sp|P15531|NDKA
sp|P15559|NQO1
sp|P15586|GNS
sp|P15735|PHKG2
sp|P15880|RS2
sp|P15907|SIAT1
sp|P15924|DESP
sp|P15927|RFA2
sp|P15941|MUC1
sp|P15954|COX7C
sp|P16070|CD44
sp|P16083|NQO2
sp|P16152|CBR1
sp|P16157|ANK1
sp|P16219|ACADS
sp|P16260|GDC
sp|P16278|BGAL
sp|P16284|PECA1
sp|P16333|NCK1
sp|P16401|H15
sp|P16403|H12
sp|P16422|EPCAM
sp|P16435|NCPR
sp|P16442|BGAT
sp|P16452|EPB42
sp|P16455|MGMT
sp|P16591|FER
sp|P16615|AT2A2
sp|P16870|CBPE
sp|P16930|FAAA
sp|P16949|STMN1
sp|P16989|YBOX3
sp|P17026|ZNF22
sp|P17028|ZNF24
sp|P17050|NAGAB
sp|P17081|RHOQ
sp|P17096|HMGA1
sp|P17152|TMM11
sp|P17174|AATC
sp|P17252|KPCA
sp|P17480|UBF1
sp|P17540|KCRS
sp|P17612|KAPCA
sp|P17655|CAN2
sp|P17661|DESM
sp|P17677|NEUM
sp|P17812|PYRG1
sp|P17813|EGLN
sp|P17844|DDX5
sp|P17858|K6PL
sp|P17900|SAP3
sp|P17931|LEG3
sp|P17980|PRS6A
sp|P17987|TCPA
sp|P18031|PTN1
sp|P18065|IBP2
sp|P18077|RL35A
sp|P18084|ITB5
sp|P18085|ARF4
sp|P18124|RL7
sp|P18136|KV313
sp|P18206|VINC
sp|P18428|LBP
sp|P18433|PTPRA
sp|P18440|ARY1
sp|P18583|SON
sp|P18621|RL17
sp|P18669|PGAM1
sp|P18754|RCC1
sp|P18858|DNLI1
sp|P18859|ATP5J
sp|P18887|XRCC1
sp|P19012|K1C15
sp|P19013|K2C4
sp|P19022|CADH2
sp|P19075|TSN8
sp|P19105|ML12A
sp|P19174|PLCG1
sp|P19338|NUCL
sp|P19367|HXK1
sp|P19388|RPAB1
sp|P19404|NDUV2
sp|P19440|GGT1
sp|P19525|E2AK2
sp|P19623|SPEE
sp|P19634|SL9A1
sp|P19652|A1AG2
sp|P19784|CSK22
sp|P19801|AOC1
sp|P19823|ITIH2
sp|P19827|ITIH1
sp|P19838|NFKB1
sp|P19971|TYPH
sp|P20020|AT2B1
sp|P20036|DPA1
sp|P20039|2B1B
sp|P20042|IF2B
sp|P20073|ANXA7
sp|P20151|KLK2
sp|P20160|CAP7
sp|P20290|BTF3
sp|P20337|RAB3B
sp|P20338|RAB4A
sp|P20339|RAB5A
sp|P20340|RAB6A
sp|P20585|MSH3
sp|P20591|MX1
sp|P20618|PSB1
sp|P20645|MPRD
sp|P20671|H2A1D
sp|P20674|COX5A
sp|P20700|LMNB1
sp|P20711|DDC
sp|P20774|MIME
sp|P20810|ICAL
sp|P20839|IMDH1
sp|P20851|C4BPB
sp|P20908|CO5A1
sp|P20962|PTMS
sp|P21266|GSTM3
sp|P21281|VATB2
sp|P21291|CSRP1
sp|P21333|FLNA
sp|P21397|AOFA
sp|P21399|ACOC
sp|P21589|5NTD
sp|P21741|MK
sp|P21796|VDAC1
sp|P21810|PGS1
sp|P21912|DHSB
sp|P21926|CD9
sp|P21953|ODBB
sp|P21964|COMT
sp|P21980|TGM2
sp|P22033|MUTA
sp|P22059|OSBP1
sp|P22061|PIMT
sp|P22087|FBRL
sp|P22090|RS4Y1
sp|P22102|PUR2
sp|P22105|TENX
sp|P22234|PUR6
sp|P22307|NLTP
sp|P22314|UBA1
sp|P22352|GPX3
sp|P22392|NDKB
sp|P22413|ENPP1
sp|P22466|GALA
sp|P22570|ADRO
sp|P22626|ROA2
sp|P22681|CBL
sp|P22692|IBP4
sp|P22694|KAPCB
sp|P22695|QCR2
sp|P22792|CPN2
sp|P22830|HEMH
sp|P22891|PROZ
sp|P23141|EST1
sp|P23142|FBLN1
sp|P23193|TCEA1
sp|P23219|PGH1
sp|P23246|SFPQ
sp|P23258|TBG1
sp|P23284|PPIB
sp|P23368|MAOM
sp|P23378|GCSP
sp|P23381|SYWC
sp|P23396|RS3
sp|P23443|KS6B1
sp|P23458|JAK1
sp|P23526|SAHH
sp|P23528|COF1
sp|P23588|IF4B
sp|P23634|AT2B4
sp|P23743|DGKA
sp|P23786|CPT2
sp|P23919|KTHY
sp|P23921|RIR1
sp|P23946|CMA1
sp|P24043|LAMA2
sp|P24158|PRTN3
sp|P24390|ERD21
sp|P24534|EF1B
sp|P24539|AT5F1
sp|P24557|THAS
sp|P24592|IBP6
sp|P24593|IBP5
sp|P24666|PPAC
sp|P24752|THIL
sp|P24821|TENA
sp|P24844|MYL9
sp|P24855|DNAS1
sp|P24928|RPB1
sp|P25098|ARBK1
sp|P25205|MCM3
sp|P25311|ZA2G
sp|P25325|THTM
sp|P25398|RS12
sp|P25440|BRD2
sp|P25445|TNR6
sp|P25685|DNJB1
sp|P25705|ATPA
sp|P25774|CATS
sp|P25786|PSA1
sp|P25787|PSA2
sp|P25788|PSA3
sp|P25789|PSA4
sp|P25815|S100P
sp|P25940|CO5A3
sp|P26006|ITA3
sp|P26038|MOES
sp|P26196|DDX6
sp|P26358|DNMT1
sp|P26368|U2AF2
sp|P26373|RL13
sp|P26440|IVD
sp|P26447|S10A4
sp|P26583|HMGB2
sp|P26599|PTBP1
sp|P26639|SYTC
sp|P26640|SYVC
sp|P26641|EF1G
sp|P26885|FKBP2
sp|P27144|KAD4
sp|P27169|PON1
sp|P27338|AOFB
sp|P27348|1433T
sp|P27361|MK03
sp|P27449|VATL
sp|P27487|DPP4
sp|P27635|RL10
sp|P27658|CO8A1
sp|P27694|RFA1
sp|P27695|APEX1
sp|P27701|CD82
sp|P27708|PYR1
sp|P27797|CALR
sp|P27816|MAP4
sp|P27824|CALX
sp|P27986|P85A
sp|P28062|PSB8
sp|P28065|PSB9
sp|P28066|PSA5
sp|P28067|DMA
sp|P28068|DMB
sp|P28070|PSB4
sp|P28074|PSB5
sp|P28161|GSTM2
sp|P28288|ABCD3
sp|P28289|TMOD1
sp|P28300|LYOX
sp|P28330|ACADL
sp|P28331|NDUS1
sp|P28347|TEAD1
sp|P28482|MK01
sp|P28799|GRN
sp|P28827|PTPRM
sp|P28838|AMPL
sp|P28907|CD38
sp|P29084|T2EB
sp|P29122|PCSK6
sp|P29144|TPP2
sp|P29218|IMPA1
sp|P29350|PTN6
sp|P29353|SHC1
sp|P29373|RABP2
sp|P29401|TKT
sp|P29466|CASP1
sp|P29536|LMOD1
sp|P29590|PML
sp|P29622|KAIN
sp|P29692|EF1D
sp|P29728|OAS2
sp|P29762|RABP1
sp|P29966|MARCS
sp|P29992|GNA11
sp|P30038|AL4A1
sp|P30039|PBLD
sp|P30040|ERP29
sp|P30041|PRDX6
sp|P30042|ES1
sp|P30043|BLVRB
sp|P30044|PRDX5
sp|P30046|DOPD
sp|P30048|PRDX3
sp|P30049|ATPD
sp|P30050|RL12
sp|P30084|ECHM
sp|P30085|KCY
sp|P30086|PEBP1
sp|P30101|PDIA3
sp|P30153|2AAA
sp|P30273|FCERG
sp|P30405|PPIF
sp|P30414|NKTR
sp|P30419|NMT1
sp|P30481|1B44
sp|P30501|1C02
sp|P30519|HMOX2
sp|P30520|PURA2
sp|P30533|AMRP
sp|P30566|PUR8
sp|P30613|KPYR
sp|P30622|CLIP1
sp|P30626|SORCN
sp|P30711|GSTT1
sp|P30740|ILEU
sp|P30837|AL1B1
sp|P30876|RPB2
sp|P31040|DHSA
sp|P31146|COR1A
sp|P31150|GDIA
sp|P31153|METK2
sp|P31323|KAP3
sp|P31327|CPSM
sp|P31431|SDC4
sp|P31689|DNJA1
sp|P31749|AKT1
sp|P31930|QCR1
sp|P31937|3HIDH
sp|P31939|PUR9
sp|P31942|HNRH3
sp|P31943|HNRH1
sp|P31946|1433B
sp|P31947|1433S
sp|P31948|STIP1
sp|P31949|S10AB
sp|P32119|PRDX2
sp|P32322|P5CR1
sp|P32455|GBP1
sp|P32456|GBP2
sp|P32929|CGL
sp|P32969|RL9
sp|P33121|ACSL1
sp|P33176|KINH
sp|P33241|LSP1
sp|P33316|DUT
sp|P33527|MRP1
sp|P33778|H2B1B
sp|P33908|MA1A1
sp|P33991|MCM4
sp|P33992|MCM5
sp|P33993|MCM7
sp|P34059|GALNS
sp|P34096|RNAS4
sp|P34741|SDC2
sp|P34896|GLYC
sp|P34897|GLYM
sp|P34913|HYES
sp|P34932|HSP74
sp|P34949|MPI
sp|P35052|GPC1
sp|P35080|PROF2
sp|P35221|CTNA1
sp|P35222|CTNB1
sp|P35226|BMI1
sp|P35232|PHB
sp|P35237|SPB6
sp|P35241|RADI
sp|P35244|RFA3
sp|P35268|RL22
sp|P35269|T2FA
sp|P35270|SPRE
sp|P35442|TSP2
sp|P35443|TSP4
sp|P35475|IDUA
sp|P35503|UD13
sp|P35520|CBS
sp|P35527|K1C9
sp|P35542|SAA4
sp|P35555|FBN1
sp|P35573|GDE
sp|P35579|MYH9
sp|P35580|MYH10
sp|P35606|COPB2
sp|P35610|SOAT1
sp|P35611|ADDA
sp|P35612|ADDB
sp|P35613|BASI
sp|P35637|FUS
sp|P35658|NU214
sp|P35659|DEK
sp|P35749|MYH11
sp|P35754|GLRX1
sp|P35813|PPM1A
sp|P35914|HMGCL
sp|P35998|PRS7
sp|P36269|GGT5
sp|P36404|ARL2
sp|P36405|ARL3
sp|P36507|MP2K2
sp|P36542|ATPG
sp|P36543|VATE1
sp|P36551|HEM6
sp|P36578|RL4
sp|P36776|LONM
sp|P36871|PGM1
sp|P36873|PP1G
sp|P36896|ACV1B
sp|P36897|TGFR1
sp|P36915|GNL1
sp|P36955|PEDF
sp|P36957|ODO2
sp|P36959|GMPR1
sp|P36969|GPX4
sp|P37108|SRP14
sp|P37198|NUP62
sp|P37235|HPCL1
sp|P37268|FDFT
sp|P37802|TAGL2
sp|P37837|TALDO
sp|P37840|SYUA
sp|P38117|ETFB
sp|P38159|RBMX
sp|P38435|VKGC
sp|P38571|LICH
sp|P38606|VATA
sp|P38646|GRP75
sp|P38919|IF4A3
sp|P38935|SMBP2
sp|P39019|RS19
sp|P39023|RL3
sp|P39059|COFA1
sp|P39060|COIA1
sp|P39210|MPV17
sp|P39656|OST48
sp|P39687|AN32A
sp|P39748|FEN1
sp|P40121|CAPG
sp|P40123|CAP2
sp|P40189|IL6RB
sp|P40222|TXLNA
sp|P40227|TCPZ
sp|P40261|NNMT
sp|P40306|PSB10
sp|P40429|RL13A
sp|P40616|ARL1
sp|P40763|STAT3
sp|P40925|MDHC
sp|P40926|MDHM
sp|P40937|RFC5
sp|P40939|ECHA
sp|P41091|IF2G
sp|P41218|MNDA
sp|P41219|PERI
sp|P41223|BUD31
sp|P41236|IPP2
sp|P41240|CSK
sp|P41250|SYG
sp|P41252|SYIC
sp|P41567|EIF1
sp|P42025|ACTY
sp|P42126|ECI1
sp|P42166|LAP2A
sp|P42167|LAP2B
sp|P42224|STAT1
sp|P42226|STAT6
sp|P42229|STA5A
sp|P42285|SK2L2
sp|P42330|AK1C3
sp|P42331|RHG25
sp|P42338|PK3CB
sp|P42566|EPS15
sp|P42575|CASP2
sp|P42677|RS27
sp|P42695|CNDD3
sp|P42704|LPPRC
sp|P42765|THIM
sp|P42766|RL35
sp|P42768|WASP
sp|P42771|CD2A1
sp|P42785|PCP
sp|P42892|ECE1
sp|P43034|LIS1
sp|P43121|MUC18
sp|P43155|CACP
sp|P43243|MATR3
sp|P43246|MSH2
sp|P43251|BTD
sp|P43304|GPDM
sp|P43307|SSRA
sp|P43378|PTN9
sp|P43403|ZAP70
sp|P43487|RANG
sp|P43490|NAMPT
sp|P43652|AFAM
sp|P43686|PRS6B
sp|P43897|EFTS
sp|P45880|VDAC2
sp|P45954|ACDSB
sp|P45973|CBX5
sp|P45974|UBP5
sp|P45985|MP2K4
sp|P46013|KI67
sp|P46060|RAGP1
sp|P46063|RECQ1
sp|P46108|CRK
sp|P46109|CRKL
sp|P46379|BAG6
sp|P46459|NSF
sp|P46527|CDN1B
sp|P46734|MP2K3
sp|P46736|BRCC3
sp|P46776|RL27A
sp|P46777|RL5
sp|P46778|RL21
sp|P46779|RL28
sp|P46781|RS9
sp|P46782|RS5
sp|P46783|RS10
sp|P46821|MAP1B
sp|P46926|GNPI1
sp|P46937|YAP1
sp|P46939|UTRO
sp|P46940|IQGA1
sp|P46952|3HAO
sp|P46976|GLYG
sp|P46977|STT3A
sp|P47736|RPGP1
sp|P47755|CAZA2
sp|P47756|CAPZB
sp|P47895|AL1A3
sp|P47897|SYQ
sp|P47914|RL29
sp|P47985|UCRI
sp|P48047|ATPO
sp|P48059|LIMS1
sp|P48066|S6A11
sp|P48147|PPCE
sp|P48163|MAOX
sp|P48444|COPD
sp|P48449|ERG7
sp|P48506|GSH1
sp|P48507|GSH0
sp|P48509|CD151
sp|P48539|PCP4
sp|P48553|TPC10
sp|P48556|PSMD8
sp|P48634|PRC2A
sp|P48637|GSHB
sp|P48643|TCPE
sp|P48651|PTSS1
sp|P48681|NEST
sp|P48729|KC1A
sp|P48735|IDHP
sp|P48739|PIPNB
sp|P48960|CD97
sp|P49005|DPOD2
sp|P49006|MRP
sp|P49023|PAXI
sp|P49189|AL9A1
sp|P49221|TGM4
sp|P49257|LMAN1
sp|P49321|NASP
sp|P49327|FAS
sp|P49354|FNTA
sp|P49356|FNTB
sp|P49366|DHYS
sp|P49368|TCPG
sp|P49406|RM19
sp|P49407|ARRB1
sp|P49411|EFTU
sp|P49419|AL7A1
sp|P49447|CY561
sp|P49458|SRP09
sp|P49585|PCY1A
sp|P49588|SYAC
sp|P49589|SYCC
sp|P49590|SYHM
sp|P49591|SYSC
sp|P49593|PPM1F
sp|P49711|CTCF
sp|P49720|PSB3
sp|P49721|PSB2
sp|P49736|MCM2
sp|P49747|COMP
sp|P49748|ACADV
sp|P49754|VPS41
sp|P49755|TMEDA
sp|P49756|RBM25
sp|P49757|NUMB
sp|P49761|CLK3
sp|P49770|EI2BB
sp|P49773|HINT1
sp|P49789|FHIT
sp|P49790|NU153
sp|P49792|RBP2
sp|P49821|NDUV1
sp|P49840|GSK3A
sp|P49841|GSK3B
sp|P49848|TAF6
sp|P49902|5NTC
sp|P49903|SPS1
sp|P49915|GUAA
sp|P49916|DNLI3
sp|P49959|MRE11
sp|P49961|ENTP1
sp|P50135|HNMT
sp|P50148|GNAQ
sp|P50150|GBG4
sp|P50151|GBG10
sp|P50213|IDH3A
sp|P50225|ST1A1
sp|P50336|PPOX
sp|P50395|GDIB
sp|P50402|EMD
sp|P50416|CPT1A
sp|P50453|SPB9
sp|P50454|SERPH
sp|P50479|PDLI4
sp|P50502|F10A1
sp|P50542|PEX5
sp|P50552|VASP
sp|P50570|DYN2
sp|P50579|MAP2
sp|P50583|AP4A
sp|P50750|CDK9
sp|P50851|LRBA
sp|P50895|BCAM
sp|P50897|PPT1
sp|P50914|RL14
sp|P50990|TCPQ
sp|P50991|TCPD
sp|P50995|ANX11
sp|P51003|PAPOA
sp|P51114|FXR1
sp|P51116|FXR2
sp|P51148|RAB5C
sp|P51149|RAB7A
sp|P51153|RAB13
sp|P51159|RB27A
sp|P51178|PLCD1
sp|P51398|RT29
sp|P51452|DUS3
sp|P51531|SMCA2
sp|P51532|SMCA4
sp|P51553|IDH3G
sp|P51570|GALK1
sp|P51571|SSRD
sp|P51572|BAP31
sp|P51580|TPMT
sp|P51608|MECP2
sp|P51610|HCFC1
sp|P51648|AL3A2
sp|P51649|SSDH
sp|P51659|DHB4
sp|P51665|PSMD7
sp|P51687|SUOX
sp|P51688|SPHM
sp|P51692|STA5B
sp|P51798|CLCN7
sp|P51805|PLXA3
sp|P51808|DYLT3
sp|P51812|KS6A3
sp|P51858|HDGF
sp|P51884|LUM
sp|P51888|PRELP
sp|P51911|CNN1
sp|P51970|NDUA8
sp|P51991|ROA3
sp|P52209|6PGD
sp|P52272|HNRPM
sp|P52292|IMA1
sp|P52298|NCBP2
sp|P52434|RPAB3
sp|P52565|GDIR1
sp|P52566|GDIR2
sp|P52594|AGFG1
sp|P52597|HNRPF
sp|P52630|STAT2
sp|P52701|MSH6
sp|P52735|VAV2
sp|P52758|UK114
sp|P52788|SPSY
sp|P52789|HXK2
sp|P52799|EFNB2
sp|P52815|RM12
sp|P52888|THOP1
sp|P52895|AK1C2
sp|P52907|CAZA1
sp|P52943|CRIP2
sp|P52948|NUP98
sp|P53004|BIEA
sp|P53007|TXTP
sp|P53041|PPP5
sp|P53355|DAPK1
sp|P53365|ARFP2
sp|P53367|ARFP1
sp|P53384|NUBP1
sp|P53396|ACLY
sp|P53582|MAP11
sp|P53597|SUCA
sp|P53609|PGTB1
sp|P53618|COPB
sp|P53621|COPA
sp|P53634|CATC
sp|P53671|LIMK2
sp|P53680|AP2S1
sp|P53701|CCHL
sp|P53779|MK10
sp|P53803|RPAB4
sp|P53814|SMTN
sp|P53985|MOT1
sp|P53992|SC24C
sp|P53999|TCP4
sp|P54108|CRIS3
sp|P54136|SYRC
sp|P54289|CA2D1
sp|P54577|SYYC
sp|P54578|UBP14
sp|P54619|AAKG1
sp|P54646|AAPK2
sp|P54652|HSP72
sp|P54709|AT1B3
sp|P54725|RD23A
sp|P54727|RD23B
sp|P54802|ANAG
sp|P54803|GALC
sp|P54819|KAD2
sp|P54868|HMCS2
sp|P54886|P5CS
sp|P54920|SNAA
sp|P55001|MFAP2
sp|P55008|AIF1
sp|P55010|IF5
sp|P55011|S12A2
sp|P55036|PSMD4
sp|P55039|DRG2
sp|P55056|APOC4
sp|P55060|XPO2
sp|P55072|TERA
sp|P55081|MFAP1
sp|P55083|MFAP4
sp|P55084|ECHB
sp|P55145|MANF
sp|P55196|AFAD
sp|P55209|NP1L1
sp|P55210|CASP7
sp|P55212|CASP6
sp|P55259|GP2
sp|P55263|ADK
sp|P55265|DSRAD
sp|P55268|LAMB2
sp|P55287|CAD11
sp|P55290|CAD13
sp|P55317|FOXA1
sp|P55327|TPD52
sp|P55735|SEC13
sp|P55769|NH2L1
sp|P55786|PSA
sp|P55789|ALR
sp|P55795|HNRH2
sp|P55809|SCOT1
sp|P55884|EIF3B
sp|P55957|BID
sp|P56134|ATPK
sp|P56181|NDUV3
sp|P56182|RRP1
sp|P56192|SYMC
sp|P56199|ITA1
sp|P56211|ARP19
sp|P56378|68MP
sp|P56385|ATP5I
sp|P56537|IF6
sp|P56545|CTBP2
sp|P56556|NDUA6
sp|P57088|TMM33
sp|P57105|SYJ2B
sp|P57678|GEMI4
sp|P57721|PCBP3
sp|P57740|NU107
sp|P57764|GSDMD
sp|P57772|SELB
sp|P58107|EPIPL
sp|P58335|ANTR2
sp|P58499|FAM3B
sp|P58511|SIM11
sp|P58546|MTPN
sp|P58557|YBEY
sp|P59666|DEF3
sp|P59998|ARPC4
sp|P60002|ELOF1
sp|P60033|CD81
sp|P60174|TPIS
sp|P60228|EIF3E
sp|P60468|SC61B
sp|P60660|MYL6
sp|P60842|IF4A1
sp|P60866|RS20
sp|P60891|PRPS1
sp|P60900|PSA6
sp|P60903|S10AA
sp|P60953|CDC42
sp|P60981|DEST
sp|P61006|RAB8A
sp|P61011|SRP54
sp|P61019|RAB2A
sp|P61020|RAB5B
sp|P61026|RAB10
sp|P61077|UB2D3
sp|P61081|UBC12
sp|P61086|UBE2K
sp|P61088|UBE2N
sp|P61106|RAB14
sp|P61158|ARP3
sp|P61160|ARP2
sp|P61163|ACTZ
sp|P61201|CSN2
sp|P61221|ABCE1
sp|P61224|RAP1B
sp|P61225|RAP2B
sp|P61247|RS3A
sp|P61254|RL26
sp|P61289|PSME3
sp|P61313|RL15
sp|P61326|MGN
sp|P61353|RL27
sp|P61421|VA0D1
sp|P61457|PHS
sp|P61513|RL37A
sp|P61586|RHOA
sp|P61601|NCALD
sp|P61604|CH10
sp|P61619|S61A1
sp|P61626|LYSC
sp|P61758|PFD3
sp|P61764|STXB1
sp|P61769|B2MG
sp|P61803|DAD1
sp|P61916|NPC2
sp|P61923|COPZ1
sp|P61925|IPKA
sp|P61956|SUMO2
sp|P61960|UFM1
sp|P61964|WDR5
sp|P61970|NTF2
sp|P61978|HNRPK
sp|P61981|1433G
sp|P62070|RRAS2
sp|P62081|RS7
sp|P62136|PP1A
sp|P62140|PP1B
sp|P62158|CALM
sp|P62166|NCS1
sp|P62191|PRS4
sp|P62195|PRS8
sp|P62241|RS8
sp|P62244|RS15A
sp|P62249|RS16
sp|P62253|UB2G1
sp|P62256|UBE2H
sp|P62258|1433E
sp|P62263|RS14
sp|P62266|RS23
sp|P62269|RS18
sp|P62277|RS13
sp|P62280|RS11
sp|P62306|RUXF
sp|P62308|RUXG
sp|P62312|LSM6
sp|P62314|SMD1
sp|P62316|SMD2
sp|P62318|SMD3
sp|P62328|TYB4
sp|P62330|ARF6
sp|P62333|PRS10
sp|P62341|SELT
sp|P62424|RL7A
sp|P62495|ERF1
sp|P62633|CNBP
sp|P62701|RS4X
sp|P62714|PP2AB
sp|P62736|ACTA
sp|P62745|RHOB
sp|P62750|RL23A
sp|P62753|RS6
sp|P62805|H4
sp|P62820|RAB1A
sp|P62826|RAN
sp|P62829|RL23
sp|P62841|RS15
sp|P62847|RS24
sp|P62851|RS25
sp|P62854|RS26
sp|P62857|RS28
sp|P62861|RS30
sp|P62873|GBB1
sp|P62875|RPAB5
sp|P62879|GBB2
sp|P62888|RL30
sp|P62899|RL31
sp|P62906|RL10A
sp|P62910|RL32
sp|P62913|RL11
sp|P62917|RL8
sp|P62937|PPIA
sp|P62942|FKB1A
sp|P62979|RS27A
sp|P62993|GRB2
sp|P62995|TRA2B
sp|P63000|RAC1
sp|P63010|AP2B1
sp|P63027|VAMP2
sp|P63092|GNAS2
sp|P63096|GNAI1
sp|P63098|CANB1
sp|P63104|1433Z
sp|P63151|2ABA
sp|P63162|RSMN
sp|P63165|SUMO1
sp|P63172|DYLT1
sp|P63173|RL38
sp|P63208|SKP1
sp|P63220|RS21
sp|P63241|IF5A1
sp|P63244|GBLP
sp|P63261|ACTG
sp|P63267|ACTH
sp|P63272|SPT4H
sp|P63279|UBC9
sp|P67809|YBOX1
sp|P67812|SC11A
sp|P67870|CSK2B
sp|P67936|TPM4
sp|P68036|UB2L3
sp|P68104|EF1A1
sp|P68366|TBA4A
sp|P68371|TBB4B
sp|P68400|CSK21
sp|P68402|PA1B2
sp|P68431|H31
sp|P68871|HBB
sp|P69891|HBG1
sp|P69905|HBA
sp|P78310|CXAR
sp|P78318|IGBP1
sp|P78330|SERB
sp|P78346|RPP30
sp|P78347|GTF2I
sp|P78362|SRPK2
sp|P78371|TCPB
sp|P78383|S35B1
sp|P78406|RAE1L
sp|P78417|GSTO1
sp|P78504|JAG1
sp|P78527|PRKDC
sp|P78536|ADA17
sp|P78537|BL1S1
sp|P78539|SRPX
sp|P78540|ARGI2
sp|P78559|MAP1A
sp|P80188|NGAL
sp|P80294|MT1H
sp|P80297|MT1X
sp|P80303|NUCB2
sp|P80404|GABT
sp|P80511|S10AC
sp|P80723|BASP1
sp|P80748|LV302
sp|P82650|RT22
sp|P82663|RT25
sp|P82664|RT10
sp|P82673|RT35
sp|P82909|RT36
sp|P82912|RT11
sp|P82930|RT34
sp|P82932|RT06
sp|P82933|RT09
sp|P82970|HMGN5
sp|P82979|SARNP
sp|P83111|LACTB
sp|P83436|COG7
sp|P83731|RL24
sp|P83916|CBX1
sp|P84077|ARF1
sp|P84085|ARF5
sp|P84090|ERH
sp|P84095|RHOG
sp|P84098|RL19
sp|P84103|SRSF3
sp|P84243|H33
sp|P86791|CCZ1
sp|P98095|FBLN2
sp|P98160|PGBM
sp|P98175|RBM10
sp|P98179|RBM3
sp|P98194|AT2C1
sp|P99999|CYC
sp|Q00059|TFAM
sp|Q00169|PIPNA
sp|Q00325|MPCP
sp|Q00341|VIGLN
sp|Q00534|CDK6
sp|Q00535|CDK5
sp|Q00577|PURA
sp|Q00610|CLH1
sp|Q00613|HSF1
sp|Q00688|FKBP3
sp|Q00765|REEP5
sp|Q00796|DHSO
sp|Q00839|HNRPU
sp|Q00978|IRF9
sp|Q01081|U2AF1
sp|Q01082|SPTB2
sp|Q01085|TIAR
sp|Q01105|SET
sp|Q01415|GALK2
sp|Q01433|AMPD2
sp|Q01459|DIAC
sp|Q01469|FABP5
sp|Q01518|CAP1
sp|Q01523|DEF5
sp|Q01628|IFM3
sp|Q01650|LAT1
sp|Q01780|EXOSX
sp|Q01813|K6PP
[truncated: 2,416 more rows]

## Sheet: ProteinCount
Sample	Run	Protein Count
AG1	run1	1645
AG2	run1	1570
AG3	run1	1328
AG4	run1	1539
AG5	run1	1655
AG7	run1	1357
AG8	run1	1133
AG9	run1	1373
AG10	run1	1375
NAG1	run1	1528
NAG2	run1	1406
NAG3	run1	1308
NAG4	run1	1495
NAG5	run1	1453
NAG6	run1	1355
NAG7	run1	1353
NAG8	run1	1078
NAG9	run1	1375
NAG10	run1	1129
C1	run1	1065
C2	run1	876
C3	run1	1003
C4	run1	1017
C5	run1	932
C6	run1	877
C7	run1	855
C8	run1	996
C9	run1	850
C10	run1	720
M1	run1	811
M2	run1	1199
M3	run1	1321
M4	run1	1485
M5	run1	1437
M6	run1	1398
M7	run1	1308
M8	run1	1397
M9	run1	1511
M10	run1	1029
Nmet1	run1	1467
Nmet2	run1	1585
Nmet3	run1	1329
Nmet4	run1	1654
Nmet5	run1	1546
Nmet6	run1	1333
Nmet7	run1	1254
Nmet8	run1	1359
Nmet9	run1	1361
Nmet10	run1	1186
AG1	run2	1592
AG2	run2	1494
AG3	run2	1467
AG4	run2	1583
AG5	run2	1568
AG7	run2	1272
AG8	run2	1128
AG9	run2	1424
AG10	run2	1393
NAG1	run2	1445
NAG2	run2	1279
NAG3	run2	1245
NAG4	run2	1565
NAG5	run2	1443
NAG6	run2	1350
NAG7	run2	1288
NAG8	run2	1114
NAG9	run2	1299
NAG10	run2	1196
C2	run2	859
C3	run2	990
C4	run2	982
C5	run2	856
C6	run2	914
C7	run2	692
C8	run2	957
C9	run2	849
C10	run2	739
M1	run2	790
M2	run2	1237
M3	run2	1249
M4	run2	1487
M5	run2	1278
M6	run2	1282
M7	run2	1429
M8	run2	1476
M9	run2	1508
M10	run2	1102
Nmet1	run2	1562
Nmet2	run2	1595
Nmet3	run2	1412
Nmet4	run2	1513
Nmet5	run2	1432
Nmet6	run2	1435
Nmet7	run2	1302
Nmet8	run2	1504
Nmet9	run2	1364
Nmet10	run2	1193
