# Supplementary material for: Proteomic characterization of primary and metastatic prostate cancer reveals reduced proteinase activity in aggressive tumors
Source: Sci Rep. 2021 Sep 23;11:18936. doi: 10.1038/s41598-021-98410-0 (PMC8460832; doi:10.1038/s41598-021-98410-0)
Supplement: Supplementary file 4 — Supplementary Information 4. [file 41598_2021_98410_MOESM4_ESM.xlsx]

## Sheet: readme
Supplementary Table 3. Protein clustering and gene set enrichment
ProteinClusters	Protein clusters using hierarchical clustering
ProteinClusters2_ORA_BP	Over-representation analysis (ORA) on protein names in protein cluster 2 for biological process (no redundant) in gene ontology database. (FDR <0.05, Top 10 most relevant)
ProteinClusters3_ORA_BP	Over-representation analysis (ORA) on protein names in protein cluster 3 for biological process (no redundant) in gene ontology database.(FDR <0.05, Top 10 most relevant)
ProteinClusters4_ORA_BP	Over-representation analysis (ORA) on protein names in protein cluster 4 for biological process (no redundant) in gene ontology database. (FDR <0.05, Top 10 most relevant)
Tumor_vs_C	Differential analysis based on student t-tests on proteins between Tumor and Control groups
Tumor_vs_C_GSEA_BP	Gene set enrichment analysis (GSEA) on differential protein expression between Tumor and Control groups. (FDR <0.05, Top 10 most relevant)

## Sheet: ProteinClusters
protein	cluster id	color
sp|O94830|DDHD2	1	green
sp|Q9GZT9|EGLN1	1	green
sp|P24592|IBP6	1	green
sp|P69891|HBG1	1	green
sp|P00915|CAH1	1	green
sp|P69905|HBA	1	green
sp|P02042|HBD	1	green
sp|P68871|HBB	1	green
sp|Q9Y282|ERGI3	1	green
sp|P07332|FES	1	green
sp|Q9BVI4|NOC4L	1	green
sp|P34896|GLYC	1	green
sp|Q92820|GGH	1	green
sp|Q99633|PRP18	1	green
sp|Q9Y2D5|AKAP2	1	green
sp|P49841|GSK3B	1	green
sp|Q93008|USP9X	1	green
sp|Q96DH6|MSI2H	1	green
sp|Q96DX5|ASB9	1	green
sp|O43818|U3IP2	1	green
sp|P10415|BCL2	1	green
sp|P57764|GSDMD	1	green
sp|Q6P3X3|TTC27	1	green
sp|Q9UK99|FBX3	1	green
sp|Q9Y217|MTMR6	1	green
sp|Q9Y2H2|SAC2	1	green
sp|Q05639|EF1A2	1	green
sp|Q13636|RAB31	1	green
sp|Q6ZRP7|QSOX2	1	green
sp|Q5J8M3|EMC4	1	green
sp|P16284|PECA1	1	green
sp|Q9BTZ2|DHRS4	1	green
sp|O43678|NDUA2	1	green
sp|Q99627|CSN8	1	green
sp|Q9P035|HACD3	1	green
sp|P48960|CD97	1	green
sp|Q9NP77|SSU72	1	green
sp|O14639|ABLM1	1	green
sp|O15504|NUPL2	1	green
sp|Q7Z4H3|HDDC2	1	green
sp|Q9NXG6|P4HTM	1	green
sp|Q8N436|CPXM2	1	green
sp|P0CG39|POTEJ	1	green
sp|Q92905|CSN5	1	green
sp|Q5JU69|TOR2A	1	green
sp|Q9UJX5|APC4	1	green
sp|Q9UP95|S12A4	1	green
sp|P42771|CD2A1	1	green
sp|Q9H0D6|XRN2	1	green
sp|O94903|PROSC	1	green
sp|P09104|ENOG	1	green
sp|P78539|SRPX	1	green
sp|Q96S99|PKHF1	1	green
sp|Q6YHK3|CD109	1	green
sp|O15116|LSM1	1	green
sp|Q9UJY5|GGA1	1	green
sp|P23378|GCSP	1	green
sp|P24593|IBP5	1	green
sp|P50453|SPB9	1	green
sp|O00160|MYO1F	1	green
sp|Q12756|KIF1A	1	green
sp|Q8IX01|SUGP2	1	green
sp|Q8IXT5|RB12B	1	green
sp|Q9H501|ESF1	1	green
sp|Q9P032|NDUF4	1	green
sp|P62081|RS7	1	green
sp|Q8WWQ0|PHIP	1	green
sp|P38435|VKGC	1	green
sp|Q96L92|SNX27	1	green
sp|O00165|HAX1	1	green
sp|Q9BYD6|RM01	1	green
sp|O95155|UBE4B	1	green
sp|P04183|KITH	1	green
sp|Q7L0Y3|MRRP1	1	green
sp|P62851|RS25	1	green
sp|P33778|H2B1B	1	green
sp|Q99877|H2B1N	1	green
sp|O43182|RHG06	1	green
sp|Q9BXV9|CN142	1	green
sp|Q9BY77|PDIP3	1	green
sp|O43432|IF4G3	1	green
sp|Q96S44|PRPK	1	green
sp|Q96KA5|CLP1L	1	green
sp|Q9NQE9|HINT3	1	green
sp|Q2PPJ7|RGPA2	1	green
sp|Q9NTG7|SIR3	1	green
sp|Q8WWY3|PRP31	1	green
sp|Q9HD33|RM47	1	green
sp|Q9Y3D9|RT23	1	green
sp|P98175|RBM10	1	green
sp|O15294|OGT1	1	green
sp|Q9Y2C4|EXOG	1	green
sp|P49356|FNTB	1	green
sp|P35442|TSP2	1	green
sp|Q9BW72|HIG2A	1	green
sp|O60231|DHX16	1	green
sp|P54802|ANAG	1	green
sp|P51805|PLXA3	1	green
sp|Q9H4B0|OSGP2	1	green
sp|Q9Y4R8|TELO2	1	green
sp|Q9C0D9|EPT1	1	green
sp|Q9H6T3|RPAP3	1	green
sp|Q9H7Z7|PGES2	1	green
sp|O75818|RPP40	1	green
sp|Q9P0J1|PDP1	1	green
sp|Q9P0K8|FOXJ2	1	green
sp|Q02153|GCYB1	1	green
sp|Q86V21|AACS	1	green
sp|Q8WYA6|CTBL1	1	green
sp|Q9BVP2|GNL3	1	green
sp|Q8NFH8|REPS2	1	green
sp|Q7Z4Q2|HEAT3	1	green
sp|Q2NL98|VMAC	1	green
sp|Q6P4R8|NFRKB	1	green
sp|P36551|HEM6	1	green
sp|Q13045|FLII	1	green
sp|Q9ULU8|CAPS1	1	green
sp|Q6IA17|SIGIR	1	green
sp|Q96A49|SYAP1	1	green
sp|Q5VW32|BROX	1	green
sp|Q92922|SMRC1	1	green
sp|P13611|CSPG2	1	green
sp|Q96PU8|QKI	1	green
sp|Q2TAA5|ALG11	1	green
sp|Q9Y3E0|GOT1B	1	green
sp|Q14244|MAP7	1	green
sp|Q9UHK6|AMACR	1	green
sp|O60701|UGDH	1	green
sp|Q9Y6X5|ENPP4	1	green
sp|P09467|F16P1	1	green
sp|P50336|PPOX	1	green
sp|Q9H7B4|SMYD3	1	green
sp|P16422|EPCAM	1	green
sp|P49006|MRP	1	green
sp|O14972|DSCR3	1	green
sp|P32322|P5CR1	1	green
sp|Q96EY1|DNJA3	1	green
sp|O95994|AGR2	1	green
sp|Q8TD06|AGR3	1	green
sp|P02792|FRIL	1	green
sp|P78330|SERB	1	green
sp|Q15063|POSTN	1	green
sp|Q9BU61|NDUF3	1	green
sp|Q9BXN1|ASPN	1	green
sp|Q15349|KS6A2	1	green
sp|Q9NSY2|STAR5	1	green
sp|P49406|RM19	1	green
sp|O75884|RBBP9	1	green
sp|P55212|CASP6	1	green
sp|Q969Z0|TBRG4	1	green
sp|Q15773|MLF2	1	green
sp|Q93084|AT2A3	1	green
sp|Q96DA2|RB39B	1	green
sp|Q9Y606|TRUA	1	green
sp|P15927|RFA2	1	green
sp|Q8TDJ6|DMXL2	1	green
sp|P49327|FAS	1	green
sp|P45954|ACDSB	1	green
sp|Q96L58|B3GT6	1	green
sp|Q14119|VEZF1	1	green
sp|Q8NFW9|MYRIP	1	green
sp|P02766|TTHY	2	orange
sp|P04156|PRIO	2	orange
sp|P05997|CO5A2	2	orange
sp|P35555|FBN1	2	orange
sp|P55001|MFAP2	2	orange
sp|P07585|PGS2	2	orange
sp|Q05707|COEA1	2	orange
sp|Q14156|EFR3A	2	orange
sp|P15502|ELN	2	orange
sp|P12110|CO6A2	2	orange
sp|P20774|MIME	2	orange
sp|Q03111|ENL	2	orange
sp|Q8TE68|ES8L1	2	orange
sp|Q9C0H2|TTYH3	2	orange
sp|O94875|SRBS2	2	orange
sp|P27338|AOFB	2	orange
sp|Q9UN36|NDRG2	2	orange
sp|P16870|CBPE	2	orange
sp|P25311|ZA2G	2	orange
sp|P23142|FBLN1	2	orange
sp|Q14195|DPYL3	2	orange
sp|Q96T66|NMNA3	2	orange
sp|P29536|LMOD1	2	orange
sp|Q9P2X0|DPM3	2	orange
sp|Q13683|ITA7	2	orange
sp|P28161|GSTM2	2	orange
sp|Q14BN4|SLMAP	2	orange
sp|Q9NYL2|MLTK	2	orange
sp|P49590|SYHM	2	orange
sp|O43294|TGFI1	2	orange
sp|P17661|DESM	2	orange
sp|Q9HBL0|TENS1	2	orange
sp|P18206|VINC	2	orange
sp|Q15746|MYLK	2	orange
sp|O15061|SYNEM	2	orange
sp|P35749|MYH11	2	orange
sp|Q9NR12|PDLI7	2	orange
sp|P21291|CSRP1	2	orange
sp|P21333|FLNA	2	orange
sp|P51911|CNN1	2	orange
sp|Q15124|PGM5	2	orange
sp|Q9BX66|SRBS1	2	orange
sp|P10301|RRAS	2	orange
sp|Q16853|AOC3	2	orange
sp|P09493|TPM1	2	orange
sp|P24844|MYL9	2	orange
sp|Q14315|FLNC	2	orange
sp|Q9UMS6|SYNP2	2	orange
sp|P12814|ACTN1	2	orange
sp|P60660|MYL6	2	orange
sp|P08294|SODE	2	orange
sp|Q9BX67|JAM3	2	orange
sp|Q969G5|PRDBP	2	orange
sp|Q03135|CAV1	2	orange
sp|Q6NZI2|PTRF	2	orange
sp|Q9NZN4|EHD2	2	orange
sp|Q13642|FHL1	2	orange
sp|Q01995|TAGL	2	orange
sp|Q05682|CALD1	2	orange
sp|Q6PCB0|VWA1	2	orange
sp|Q9GZM7|TINAL	2	orange
sp|Q4L180|FIL1L	2	orange
sp|P09211|GSTP1	2	orange
sp|P17931|LEG3	2	orange
sp|Q93062|RBPMS	2	orange
sp|P08118|MSMB	2	orange
sp|P48539|PCP4	2	orange
sp|O14558|HSPB6	2	orange
sp|Q9Y281|COF2	2	orange
sp|P13647|K2C5	2	orange
sp|P05413|FABPH	2	orange
sp|P55268|LAMB2	2	orange
sp|P53814|SMTN	2	orange
sp|P63267|ACTH	2	orange
sp|P46976|GLYG	2	orange
sp|Q9NR99|MXRA5	2	orange
sp|P04433|KV309	2	orange
sp|Q96S97|MYADM	2	orange
sp|P04792|HSPB1	2	orange
sp|P21266|GSTM3	2	orange
sp|Q8N6Q3|CD177	2	orange
sp|Q96JM2|ZN462	2	orange
sp|P08727|K1C19	2	orange
sp|O60829|PAGE4	2	orange
sp|P07195|LDHB	2	orange
sp|Q04695|K1C17	2	orange
sp|P30711|GSTT1	3	blue
sp|P34913|HYES	3	blue
sp|Q00765|REEP5	3	blue
sp|O76070|SYUG	3	blue
sp|Q7L8L6|FAKD5	3	blue
sp|O00194|RB27B	3	blue
sp|P12429|ANXA3	3	blue
sp|P47895|AL1A3	3	blue
sp|P20151|KLK2	3	blue
sp|Q00796|DHSO	3	blue
sp|P07288|KLK3	3	blue
sp|P15309|PPAP	3	blue
sp|Q07654|TFF3	3	blue
sp|Q9NSC7|SIA7A	3	blue
sp|P28330|ACADL	3	blue
sp|P52788|SPSY	3	blue
sp|Q01469|FABP5	3	blue
sp|Q9UHI8|ATS1	3	blue
sp|Q70J99|UN13D	3	blue
sp|Q9NWY4|CD027	3	blue
sp|Q32MZ4|LRRF1	3	blue
sp|Q9NSK0|KLC4	3	blue
sp|Q9BUD6|SPON2	3	blue
sp|Q9C002|NMES1	3	blue
sp|Q9Y3B4|PM14	3	blue
sp|Q13190|STX5	3	blue
sp|Q71U36|TBA1A	3	blue
sp|P14174|MIF	3	blue
sp|P84085|ARF5	3	blue
sp|Q14558|KPRA	3	blue
sp|P24666|PPAC	3	blue
sp|Q66K74|MAP1S	3	blue
sp|P55735|SEC13	3	blue
sp|Q9Y478|AAKB1	3	blue
sp|P08134|RHOC	3	blue
sp|P12236|ADT3	3	blue
sp|Q9NP97|DLRB1	3	blue
sp|O43913|ORC5	3	blue
sp|P56134|ATPK	3	blue
sp|Q99801|NKX31	3	blue
sp|Q13286|CLN3	3	blue
sp|Q9H2S1|KCNN2	3	blue
sp|Q9UKA9|PTBP2	3	blue
sp|Q96AQ6|PBIP1	3	blue
sp|Q9UHD2|TBK1	3	blue
sp|P04233|HG2A	3	blue
sp|Q9UNN8|EPCR	3	blue
sp|Q16850|CP51A	3	blue
sp|Q9UHV9|PFD2	3	blue
sp|P84243|H33	3	blue
sp|Q71DI3|H32	3	blue
sp|P13473|LAMP2	3	blue
sp|P61916|NPC2	3	blue
sp|Q5VWJ9|SNX30	3	blue
sp|Q5T011|SZT2	3	blue
sp|Q9H008|LHPP	3	blue
sp|Q9BRG1|VPS25	3	blue
sp|Q9BXS4|TMM59	3	blue
sp|P68431|H31	3	blue
sp|Q9UIL1|SCOC	3	blue
sp|Q9HCC0|MCCB	3	blue
sp|P21397|AOFA	3	blue
sp|Q04609|FOLH1	3	blue
sp|P01303|NPY	3	blue
sp|Q9P2X3|IMPCT	3	blue
sp|Q9Y673|ALG5	3	blue
sp|Q9HCJ1|ANKH	3	blue
sp|P80723|BASP1	3	blue
sp|Q06136|KDSR	3	blue
sp|A7E2V4|ZSWM8	3	blue
sp|P15291|B4GT1	3	blue
sp|O14896|IRF6	3	blue
sp|P56378|68MP	3	blue
sp|Q96PU5|NED4L	3	blue
sp|P01743|HV102	4	red
sp|P13671|CO6	4	red
sp|P01591|IGJ	4	red
sp|P01877|IGHA2	4	red
sp|P01602|KV110	4	red
sp|P06309|KV205	4	red
sp|P20711|DDC	4	red
sp|Q96LT9|RBM40	4	red
sp|Q15024|EXOS7	4	red
sp|P04004|VTNC	4	red
sp|P27169|PON1	4	red
sp|B9A064|IGLL5	4	red
sp|Q92574|TSC1	4	red
sp|P0CG06|LAC3	4	red
sp|Q02383|SEMG2	4	red
sp|Q5F1R6|DJC21	4	red
sp|Q8N4T0|CBPA6	4	red
sp|P15088|CBPA3	4	red
sp|P23946|CMA1	4	red
sp|Q9P0K7|RAI14	4	red
sp|P62736|ACTA	4	red
sp|Q9NV66|TYW1	4	red
sp|Q5T200|ZC3HD	4	red
sp|Q9Y4J8|DTNA	4	red
sp|P51580|TPMT	4	red
sp|P59666|DEF3	4	red
sp|P63261|ACTG	4	red
sp|P12838|DEF4	4	red
sp|P14207|FOLR2	4	red
sp|Q9BSJ2|GCP2	4	red
sp|P05109|S10A8	4	red
sp|P06702|S10A9	4	red
sp|P02788|TRFL	4	red
sp|P61769|B2MG	4	red
sp|P01891|1A68	4	red
sp|P62861|RS30	4	red
sp|Q15661|TRYB1	4	red
sp|Q15477|SKIV2	4	red
sp|Q96I99|SUCB2	4	red
sp|P78559|MAP1A	4	red
sp|Q07092|COGA1	4	red
sp|P17096|HMGA1	4	red
sp|Q8TEM1|PO210	4	red
sp|Q9NRN5|OLFL3	4	red
sp|P00738|HPT	4	red
sp|Q92581|SL9A6	4	red
sp|P49221|TGM4	4	red
sp|Q92522|H1X	4	red
sp|Q9NYR9|KBRS2	4	red
sp|Q9Y4A5|TRRAP	4	red
sp|P56211|ARP19	4	red
sp|Q9NPF0|CD320	4	red
sp|Q9UJV9|DDX41	4	red
sp|Q13485|SMAD4	4	red
sp|Q15006|EMC2	4	red
sp|P54108|CRIS3	4	red
sp|Q9BZL4|PP12C	4	red
sp|P27658|CO8A1	4	red
sp|P58511|SIM11	4	red
sp|Q9ULJ8|NEB1	4	red
sp|Q86VP3|PACS2	4	red
sp|Q9H336|CRLD1	4	red
sp|P62753|RS6	4	red
sp|Q7Z3D6|CN159	4	red
sp|P42331|RHG25	4	red
sp|P01920|DQB1	4	red
sp|P02144|MYG	4	red
sp|P07451|CAH3	4	red
sp|P14649|MYL6B	4	red
sp|Q8IYQ7|THNS1	4	red
sp|O00592|PODXL	4	red
sp|Q9HCG7|GBA2	4	red
sp|O00330|ODPX	4	red
sp|O95139|NDUB6	4	red
sp|A6NHQ2|FBLL1	4	red
sp|P35052|GPC1	4	red
sp|P52594|AGFG1	4	red
sp|O00233|PSMD9	4	red
sp|Q96ED9|HOOK2	4	red
sp|P01011|AACT	4	red
sp|P0DJI8|SAA1	4	red
sp|Q8IVN8|SBSPO	4	red
sp|P04271|S100B	4	red
sp|O75629|CREG1	4	red
sp|Q6R327|RICTR	4	red
sp|Q92879|CELF1	4	red
sp|P02511|CRYAB	4	red
sp|Q15047|SETB1	4	red
sp|O95741|CPNE6	4	red
sp|P14672|GTR4	4	red
sp|P40306|PSB10	4	red
sp|P02751|FINC	4	red
sp|Q14457|BECN1	4	red
sp|O60234|GMFG	4	red
sp|O14802|RPC1	4	red
sp|P07948|LYN	4	red
sp|O76061|STC2	4	red
sp|P00414|COX3	4	red
sp|P05060|SCG1	4	red
sp|Q96DG6|CMBL	4	red
sp|Q9H6U8|ALG9	4	red
sp|O60262|GBG7	4	red
sp|Q9Y3T9|NOC2L	4	red
sp|P15144|AMPN	4	red
sp|Q92777|SYN2	4	red
sp|O60486|PLXC1	4	red
sp|P29084|T2EB	4	red
sp|Q9Y6H1|CHCH2	4	red
sp|P58499|FAM3B	4	red
sp|O00182|LEG9	4	red
sp|Q9BXB5|OSB10	4	red
sp|P18754|RCC1	4	red
sp|Q12824|SNF5	4	red
sp|Q9UBU9|NXF1	4	red
sp|Q8IXK2|GLT12	4	red
sp|Q96HR9|REEP6	4	red
sp|O75477|ERLN1	4	red
sp|P01861|IGHG4	4	red
sp|P0DJ07|PT100	4	red
sp|Q96PE7|MCEE	4	red
sp|P30273|FCERG	4	red
sp|Q9NSB8|HOME2	4	red
sp|O95864|FADS2	4	red
sp|Q6P179|ERAP2	4	red
sp|O15269|SPTC1	4	red
sp|Q96A00|PP14A	4	red
sp|Q9H7C9|AAMDC	4	red
sp|Q8WYJ6|SEPT1	4	red
sp|Q17RY0|CPEB4	4	red
sp|Q9BQT8|ODC	4	red
sp|Q96FN9|DTD2	4	red
sp|Q9Y5Y2|NUBP2	4	red
sp|O60831|PRAF2	4	red
sp|P19440|GGT1	4	red
sp|P53671|LIMK2	4	red
sp|Q92733|PRCC	4	red
sp|P20585|MSH3	4	red
sp|Q93099|HGD	4	red
sp|Q8WXG6|MADD	4	red
sp|Q8N6T3|ARFG1	4	red
sp|Q9Y6F6|MRVI1	4	red
sp|P03952|KLKB1	4	red
sp|P38571|LICH	4	red
sp|Q8N5C6|SRBD1	4	red
sp|Q96P44|COLA1	4	red
sp|P00352|AL1A1	4	red
sp|Q01523|DEF5	4	red
sp|Q08380|LG3BP	4	red
sp|P01037|CYTN	4	red
sp|P09228|CYTT	4	red
sp|P10645|CMGA	4	red
sp|Q96AQ8|MCUR1	4	red
sp|Q8J025|APCD1	4	red
sp|Q8TD19|NEK9	4	red
sp|P21741|MK	4	red
sp|Q7Z6L1|TCPR1	4	red
sp|O76024|WFS1	4	red
sp|Q13822|ENPP2	4	red
sp|Q2UY09|COSA1	4	red
sp|Q15041|AR6P1	4	red
sp|Q9Y4W2|LAS1L	4	red
sp|Q8NFF5|FAD1	4	red
sp|Q96N03|VTM2L	4	red
sp|Q15532|SSXT	4	red
sp|P43251|BTD	4	red
sp|Q99988|GDF15	4	red
sp|Q9H492|MLP3A	4	red
sp|Q9Y2Q5|LTOR2	4	red
sp|P14555|PA2GA	4	red
sp|Q9BY42|RTF2	4	red
sp|O14933|UB2L6	4	red
sp|P05161|ISG15	4	red
sp|O43291|SPIT2	4	red
sp|P12532|KCRU	4	red
sp|A0AV96|RBM47	4	red
sp|P78310|CXAR	4	red
sp|Q53QV2|LBH	4	red
sp|O94888|UBXN7	4	red
sp|Q8N201|INT1	4	red

## Sheet: ProteinCluster2_ORA_BP
geneSet	description	enrichmentRatio	pValue	FDR
GO:0006936	muscle contraction	8.78099	8.68194e-14	4.51895e-10
GO:0003012	muscle system process	7.34906	6.16618e-13	1.60475e-09
GO:0032501	multicellular organismal process	1.80664	2.5683e-09	4.45599e-06
GO:0009653	anatomical structure morphogenesis	2.64617	1.30601e-08	1.69945e-05
GO:0003008	system process	3.25794	4.2321e-08	3.72823e-05
GO:0030029	actin filament-based process	3.82689	4.29767e-08	3.72823e-05
GO:0061061	muscle structure development	5.01586	5.49426e-08	4.08537e-05
GO:0007155	cell adhesion	3.09594	1.1802e-07	7.67865e-05
GO:0022610	biological adhesion	3.0705	1.39077e-07	8.04326e-05
GO:0030198	extracellular matrix organization	4.82777	6.73391e-07	0.0003505

## Sheet: ProteinCluster3_ORA_BP
geneSet	description	enrichmentRatio	pValue	FDR
hsa05202	Transcriptional misregulation in cancer	12.7479	4.44089e-14	1.33227e-11

## Sheet: ProteinCluster4_ORA_BP
geneSet	description	enrichmentRatio	pValue	FDR
GO:0042742	defense response to bacterium	5.6368	7.35584e-08	0.000382871
GO:0006959	humoral immune response	4.37064	9.0453e-07	0.00193228
GO:0006952	defense response	2.17541	1.21982e-06	0.00193228
GO:0050832	defense response to fungus	10.3341	1.60092e-06	0.00193228
GO:0019730	antimicrobial humoral response	6.32702	1.85618e-06	0.00193228
GO:0009620	response to fungus	9.11836	4.47957e-06	0.00388602
GO:0009617	response to bacterium	3.11664	6.78121e-06	0.00504231
GO:0002227	innate immune response in mucosa	17.7157	1.93729e-05	0.0103702
GO:0051673	membrane disruption in other organism	17.7157	1.93729e-05	0.0103702
GO:0009607	response to biotic stimulus	2.42813	2.18144e-05	0.0103702

## Sheet: Tumor_vs_C
Protein	log2FC	pValue	FDR(BH-adjusted pValue)
sp|A0AV96|RBM47	0.231768	0.471265	0.609789
sp|A0AVT1|UBA6	0.938745	4.83866e-06	5.16613e-05
sp|A0FGR8|ESYT2	-0.122201	0.463419	0.603271
sp|A0MZ66|SHOT1	-0.730822	0.0054534	0.0192664
sp|A1L0T0|ILVBL	-0.155976	0.589119	0.713775
sp|A1L4H1|SRCRL	-0.786382	0.000665192	0.00332596
sp|A1Z1Q3|MACD2	0.17999	0.552763	0.681912
sp|A2RU48|SMCO3	-0.217719	0.508641	0.645827
sp|A2RU49|HYKK	-0.0698589	0.771903	0.8478
sp|A3KMH1|VWA8	0.642275	0.0516175	0.113547
sp|A4D1E9|GTPBA	-0.721745	0.00776449	0.0252796
sp|A5YKK6|CNOT1	0.134888	0.776189	0.850264
sp|A6NDG6|PGP	0.580848	0.0526074	0.115396
sp|A6NDJ8|RB43L	0.0667102	0.785925	0.857376
sp|A6NHQ2|FBLL1	-0.83671	0.0969455	0.183584
sp|A6NHR9|SMHD1	0.0197505	0.887585	0.927919
sp|A6NL28|TPM3L	0.541215	5.3875e-06	5.55272e-05
sp|A6NLW8|DUXA	-0.838089	0.000385122	0.00209943
sp|A7E2V4|ZSWM8	1.2368	0.0482799	0.107752
sp|A7KAX9|RHG32	-0.0384917	0.919435	0.947631
sp|A8MXV4|NUD19	0.521368	0.0775505	0.154422
sp|B9A064|IGLL5	-0.360113	0.408583	0.551195
sp|C9JI98|TM238	-0.185363	0.507945	0.64558
sp|C9JLW8|F195B	0.348616	0.0254627	0.065609
sp|O00115|DNS2A	-1.13862	0.0090746	0.0284917
sp|O00116|ADAS	0.204745	0.402965	0.54667
sp|O00148|DX39A	1.26049	1.9868e-05	0.000166789
sp|O00151|PDLI1	0.0429633	0.858269	0.90783
sp|O00154|BACH	-0.227713	0.195068	0.318121
sp|O00159|MYO1C	-0.769528	0.000339273	0.00187595
sp|O00160|MYO1F	-0.340024	0.416775	0.558154
sp|O00161|SNP23	0.480303	0.142566	0.248282
sp|O00165|HAX1	0.68832	0.0717426	0.145728
sp|O00170|AIP	-0.0159358	0.90871	0.940362
sp|O00178|GTPB1	0.626334	0.00705887	0.0233984
sp|O00182|LEG9	-1.10113	0.0132589	0.0385596
sp|O00186|STXB3	-0.266418	0.131562	0.233144
sp|O00193|SMAP	-0.726715	0.0787459	0.156078
sp|O00194|RB27B	0.549708	0.0563659	0.121774
sp|O00203|AP3B1	0.341311	0.201952	0.325906
sp|O00204|ST2B1	-0.217108	0.218134	0.346808
sp|O00231|PSD11	0.575182	0.000523301	0.00270396
sp|O00232|PSD12	0.490745	0.0546915	0.118906
sp|O00233|PSMD9	-1.30609	0.0581842	0.124107
sp|O00244|ATOX1	0.181707	0.0753966	0.151067
sp|O00264|PGRC1	-0.686485	0.00647823	0.0219635
sp|O00299|CLIC1	0.620893	0.00279993	0.0111299
sp|O00303|EIF3F	0.499747	0.00789716	0.0255847
sp|O00330|ODPX	-0.923218	0.114123	0.208354
sp|O00339|MATN2	-0.610229	0.00381887	0.0142324
sp|O00401|WASL	-0.34303	0.254913	0.390812
sp|O00410|IPO5	0.451099	0.0117214	0.0348219
sp|O00423|EMAL1	-0.308695	0.175353	0.293013
sp|O00429|DNM1L	-0.0812179	0.368652	0.509782
sp|O00442|RTCA	0.498895	0.0104007	0.0318533
sp|O00468|AGRIN	0.685543	0.000302207	0.00170267
sp|O00469|PLOD2	-0.295985	0.0726977	0.146954
sp|O00471|EXOC5	0.204578	0.228486	0.359714
sp|O00483|NDUA4	-0.620571	0.041854	0.0960605
sp|O00499|BIN1	-0.486047	0.130903	0.23223
sp|O00505|IMA4	-0.791942	0.00171461	0.00740445
sp|O00519|FAAH1	0.504397	0.0162189	0.045623
sp|O00522|KRIT1	-0.284428	0.0620287	0.130578
sp|O00560|SDCB1	0.126205	0.625244	0.742418
sp|O00566|MPP10	0.0762752	0.727894	0.816635
sp|O00567|NOP56	1.57583	5.04507e-06	5.28434e-05
sp|O00571|DDX3X	0.334003	0.170451	0.286796
sp|O00584|RNT2	1.2296	9.07675e-09	2.11335e-07
sp|O00592|PODXL	-0.684189	0.188663	0.309997
sp|O00629|IMA3	0.328408	0.0604556	0.127906
sp|O00746|NDKM	1.46161	1.06688e-07	1.78616e-06
sp|O00754|MA2B1	0.209417	0.2425	0.375808
sp|O00757|F16P2	0.317034	0.407335	0.550238
sp|O00764|PDXK	-1.59475	1.38974e-11	9.26092e-10
sp|O14494|LPP1	-0.0704187	0.735841	0.821735
sp|O14519|CDKA1	-0.530279	0.0193101	0.0521285
sp|O14558|HSPB6	-2.41297	4.99101e-11	2.71694e-09
sp|O14561|ACPM	1.19694	1.16195e-10	5.58432e-09
sp|O14562|UBFD1	-0.078879	0.748388	0.831423
sp|O14579|COPE	0.705147	1.64803e-06	2.06806e-05
sp|O14593|RFXK	0.14033	0.614573	0.734485
sp|O14638|ENPP3	-0.16574	0.608383	0.730021
sp|O14639|ABLM1	-1.07904	0.0613455	0.129563
sp|O14646|CHD1	-0.964681	0.0228429	0.0598155
sp|O14653|GOSR2	-0.260895	0.167885	0.283599
sp|O14656|TOR1A	-0.99168	0.00421852	0.015459
sp|O14662|STX16	-0.000702641	0.998094	0.998611
sp|O14733|MP2K7	-0.0958262	0.813258	0.875798
sp|O14735|CDIPT	-0.117564	0.652553	0.762379
sp|O14737|PDCD5	-1.08506	0.0448429	0.101296
sp|O14744|ANM5	0.817119	6.1441e-05	0.000437328
sp|O14745|NHRF1	-0.00762972	0.979827	0.986463
sp|O14756|H17B6	0.455569	0.088903	0.171548
sp|O14773|TPP1	0.711515	0.00101921	0.0047633
sp|O14776|TCRG1	0.057822	0.817017	0.87789
sp|O14786|NRP1	0.0259931	0.905051	0.938059
sp|O14787|TNPO2	0.725905	0.0144198	0.041314
sp|O14795|UN13B	0.1219	0.514827	0.651114
sp|O14802|RPC1	-2.57779	8.76713e-09	2.06615e-07
sp|O14818|PSA7	0.342828	0.261171	0.396944
sp|O14828|SCAM3	0.0181473	0.945211	0.963695
sp|O14841|OPLA	0.308393	0.100808	0.188587
sp|O14874|BCKD	-0.300077	0.108616	0.200286
sp|O14880|MGST3	-0.171015	0.347579	0.488329
sp|O14896|IRF6	0.683171	0.119773	0.21642
sp|O14907|TX1B3	-0.907577	0.00810181	0.02603
sp|O14908|GIPC1	0.0912561	0.731001	0.818848
sp|O14910|LIN7A	-0.03708	0.940829	0.960953
sp|O14933|UB2L6	1.02329	0.0229322	0.0599276
sp|O14936|CSKP	-0.0537263	0.84512	0.897852
sp|O14949|QCR8	0.571316	0.000437188	0.00233711
sp|O14964|HGS	-0.193276	0.636431	0.750856
sp|O14967|CLGN	-0.0619865	0.815279	0.877242
sp|O14972|DSCR3	1.35063	0.0137849	0.0398493
sp|O14974|MYPT1	-1.29415	2.57739e-05	0.000210605
sp|O14975|S27A2	0.222718	0.264672	0.399891
sp|O14976|GAK	-0.00817686	0.961418	0.974529
sp|O14979|HNRDL	0.945226	5.42828e-08	1.02845e-06
sp|O14980|XPO1	0.347314	0.00140116	0.00627518
sp|O15027|SC16A	0.0999463	0.607046	0.729097
sp|O15031|PLXB2	0.184408	0.260244	0.396469
sp|O15042|SR140	0.211775	0.0786534	0.155975
sp|O15061|SYNEM	-3.21668	2.66932e-13	3.56655e-11
sp|O15066|KIF3B	1.46933	0.000251157	0.0014409
sp|O15067|PUR4	-0.726099	0.000177183	0.00107002
sp|O15084|ANR28	-0.396926	0.220359	0.349912
sp|O15085|ARHGB	-0.0904925	0.76429	0.84231
sp|O15091|MRRP3	-0.441758	0.249717	0.384371
sp|O15116|LSM1	0.140509	0.74526	0.828901
sp|O15121|DEGS1	-0.114913	0.488783	0.626998
sp|O15126|SCAM1	0.303742	0.259117	0.395219
sp|O15127|SCAM2	0.672394	0.00944667	0.0293736
sp|O15143|ARC1B	-0.150491	0.482291	0.620111
sp|O15144|ARPC2	-0.29961	0.00863324	0.0275082
sp|O15145|ARPC3	-0.356415	0.117854	0.213452
sp|O15155|BET1	-0.615097	0.0677201	0.139817
sp|O15156|ZBT7B	0.0278816	0.89682	0.932476
sp|O15160|RPAC1	0.160147	0.503873	0.642305
sp|O15173|PGRC2	-0.00675372	0.960666	0.974278
sp|O15212|PFD6	-0.2604	0.352085	0.493226
sp|O15230|LAMA5	-1.43242	5.11577e-08	9.83704e-07
sp|O15231|ZN185	-1.77291	6.49657e-11	3.29203e-09
sp|O15254|ACOX3	-0.30422	0.161031	0.274662
sp|O15260|SURF4	0.086343	0.534406	0.667641
sp|O15264|MK13	0.126437	0.476334	0.614497
sp|O15269|SPTC1	-0.976157	0.0599014	0.126999
sp|O15294|OGT1	1.13754	0.00649342	0.0219957
sp|O15296|LX15B	-1.37964	7.36893e-08	1.33088e-06
sp|O15320|CTGE5	-0.192253	0.319186	0.46049
sp|O15321|TM9S1	0.371739	0.0270135	0.0688247
sp|O15327|INP4B	0.0632015	0.744144	0.828614
sp|O15344|TRI18	-0.0833485	0.661402	0.769206
sp|O15347|HMGB3	0.584943	0.0156357	0.0442078
sp|O15355|PPM1G	0.741485	0.0022521	0.00925997
sp|O15371|EIF3D	0.704541	1.5639e-05	0.000138002
sp|O15372|EIF3H	-0.233015	0.362939	0.504045
sp|O15379|HDAC3	1.30282	2.83267e-05	0.000227143
sp|O15381|NVL	-0.189692	0.472236	0.610841
sp|O15382|BCAT2	1.50232	1.80388e-07	2.88098e-06
sp|O15393|TMPS2	-0.436835	0.157808	0.270478
sp|O15397|IPO8	0.104002	0.699409	0.797409
sp|O15439|MRP4	-0.0845428	0.703457	0.799744
sp|O15484|CAN5	-0.100652	0.715261	0.808092
sp|O15498|YKT6	0.815523	6.14344e-09	1.56213e-07
sp|O15504|NUPL2	-1.35425	0.0782574	0.155349
sp|O15511|ARPC5	0.493547	0.0064212	0.0218276
sp|O15530|PDPK1	0.3809	0.220796	0.350448
sp|O15533|TPSN	-0.906504	0.00968556	0.0299717
sp|O15551|CLD3	-0.0319245	0.908976	0.940362
sp|O43143|DHX15	1.06941	2.18798e-07	3.42369e-06
sp|O43169|CYB5B	-0.147212	0.315538	0.457276
sp|O43172|PRP4	0.590833	0.0693943	0.142437
sp|O43175|SERA	-0.134994	0.530075	0.664528
sp|O43182|RHG06	-0.0543357	0.903851	0.9373
sp|O43237|DC1L2	0.262905	0.298022	0.438802
sp|O43242|PSMD3	0.833541	3.17091e-06	3.5835e-05
sp|O43252|PAPS1	-0.16309	0.377224	0.51922
sp|O43291|SPIT2	1.14461	0.0350337	0.0843121
sp|O43292|GPAA1	-0.381592	0.125772	0.224956
sp|O43294|TGFI1	-1.79612	3.78189e-10	1.50691e-08
sp|O43301|HS12A	-0.598795	0.0142052	0.0407899
sp|O43318|M3K7	0.0758134	0.805001	0.870315
sp|O43324|MCA3	0.474107	0.0632114	0.13249
sp|O43390|HNRPR	1.01511	5.65572e-06	5.7829e-05
sp|O43395|PRPF3	-0.759756	0.040366	0.0937023
sp|O43396|TXNL1	0.0751205	0.676999	0.779796
sp|O43399|TPD54	0.0940782	0.652814	0.762379
sp|O43414|ERI3	-0.495199	0.0795772	0.157162
sp|O43426|SYNJ1	-0.0639233	0.816639	0.877728
sp|O43432|IF4G3	0.80429	0.0650392	0.135367
sp|O43488|ARK72	0.0217342	0.881209	0.923177
sp|O43491|E41L2	0.183343	0.423344	0.565777
sp|O43493|TGON2	-0.683417	0.0128405	0.0375406
sp|O43504|LTOR5	0.272887	0.0939305	0.179015
sp|O43520|AT8B1	0.0355931	0.879303	0.922003
sp|O43556|SGCE	-0.652678	0.0390547	0.0912615
sp|O43581|SYT7	0.26847	0.321179	0.462503
sp|O43583|DENR	-0.443977	0.0970112	0.183618
sp|O43592|XPOT	0.831235	0.00225824	0.00927535
sp|O43598|DNPH1	0.444169	0.0184716	0.0502411
sp|O43615|TIM44	0.54312	9.44781e-08	1.63748e-06
sp|O43657|TSN6	0.385441	0.12548	0.224632
sp|O43660|PLRG1	0.131953	0.736289	0.821998
sp|O43665|RGS10	0.633952	0.00239311	0.00975674
sp|O43670|ZN207	0.965055	0.0014685	0.00650888
sp|O43676|NDUB3	-0.52989	0.26083	0.396581
sp|O43678|NDUA2	0.418881	0.274021	0.41066
sp|O43681|ASNA	0.309365	0.227804	0.35908
sp|O43684|BUB3	0.249008	0.0748359	0.150401
sp|O43692|PI15	0.199542	0.500968	0.639446
sp|O43707|ACTN4	-0.322189	0.0420245	0.0963372
sp|O43708|MAAI	0.577079	0.0170123	0.0473041
sp|O43715|TRIA1	0.950153	0.027201	0.0691202
sp|O43741|AAKB2	-1.00627	2.37369e-07	3.62621e-06
sp|O43747|AP1G1	1.22505	0.000618618	0.00311729
sp|O43752|STX6	-0.60715	0.00764802	0.024987
sp|O43760|SNG2	-1.63942	0.000306558	0.00172216
sp|O43765|SGTA	0.182867	0.195224	0.318238
sp|O43768|ENSA	0.38388	0.0753901	0.151067
sp|O43772|MCAT	-1.15237	8.73838e-12	6.3172e-10
sp|O43776|SYNC	0.39528	0.011051	0.0333949
sp|O43795|MYO1B	0.543559	0.13501	0.237511
sp|O43809|CPSF5	0.927376	5.0189e-07	7.00291e-06
sp|O43813|LANC1	-0.382423	0.00530298	0.018821
sp|O43818|U3IP2	0.615664	0.319075	0.46049
sp|O43819|SCO2	-0.360583	0.262829	0.398055
sp|O43837|IDH3B	0.232996	0.101791	0.19006
sp|O43852|CALU	0.682217	3.28038e-05	0.000255618
sp|O43865|SAHH2	-0.820471	0.000962776	0.00453796
sp|O43913|ORC5	-1.16156	0.0844215	0.164709
sp|O43920|NDUS5	0.139788	0.446228	0.586706
sp|O60216|RAD21	-0.186688	0.44384	0.585321
sp|O60220|TIM8A	0.431846	0.117592	0.213177
sp|O60231|DHX16	0.125553	0.776547	0.850264
sp|O60234|GMFG	-1.27202	0.0354226	0.0847874
sp|O60237|MYPT2	-0.632792	0.000420887	0.00226249
sp|O60238|BNI3L	0.296885	0.238289	0.371756
sp|O60256|KPRB	0.321047	0.034779	0.0839206
sp|O60262|GBG7	-1.83961	2.38689e-06	2.80405e-05
sp|O60271|JIP4	0.413638	0.0115862	0.0345796
sp|O60282|KIF5C	0.412338	0.00785575	0.0254933
sp|O60313|OPA1	0.159112	0.414586	0.555994
sp|O60341|KDM1A	1.0701	0.00113003	0.00523063
sp|O60343|TBCD4	0.404429	0.0758539	0.15159
sp|O60437|PEPL	-0.0678418	0.82947	0.886097
sp|O60476|MA1A2	-0.590504	0.144928	0.251412
sp|O60486|PLXC1	-0.724674	0.194513	0.31748
sp|O60493|SNX3	-0.6746	0.00293902	0.0115675
sp|O60504|VINEX	-0.866686	0.000510398	0.00266434
sp|O60506|HNRPQ	0.186205	0.0930763	0.177737
sp|O60508|PRP17	0.442798	0.0222466	0.058492
sp|O60518|RNBP6	-1.30686	1.98939e-05	0.000166789
sp|O60547|GMDS	0.70645	0.00650638	0.0220203
sp|O60573|IF4E2	-0.217874	0.34813	0.488748
sp|O60610|DIAP1	0.372482	0.0429729	0.0978729
sp|O60635|TSN1	0.264665	0.313644	0.455727
sp|O60664|PLIN3	0.313559	0.00280907	0.0111469
sp|O60701|UGDH	1.709	8.8261e-12	6.3172e-10
sp|O60711|LPXN	-0.273658	0.13016	0.231296
sp|O60716|CTND1	0.503489	0.0029789	0.0117007
sp|O60749|SNX2	0.482986	0.0489812	0.108863
sp|O60762|DPM1	0.733005	1.67279e-05	0.000145289
sp|O60763|USO1	0.24274	0.195598	0.318713
sp|O60784|TOM1	0.690164	0.00335412	0.0127912
sp|O60825|F262	-0.269809	0.224287	0.354838
sp|O60826|CCD22	-0.419365	0.08294	0.162475
sp|O60828|PQBP1	-0.51314	0.151344	0.261019
sp|O60829|PAGE4	-1.48095	2.6342e-06	3.04826e-05
sp|O60831|PRAF2	-0.483821	0.262553	0.398055
sp|O60832|DKC1	1.26588	3.88261e-11	2.23975e-09
sp|O60841|IF2P	0.0685539	0.797105	0.865639
sp|O60869|EDF1	0.531374	7.03514e-05	0.000482963
sp|O60884|DNJA2	-0.689543	0.111517	0.204952
sp|O60888|CUTA	0.313673	0.163352	0.277397
sp|O60890|OPHN1	-0.234878	0.353491	0.494522
sp|O60925|PFD1	-0.380196	0.283109	0.422641
sp|O60934|NBN	0.174819	0.66999	0.774916
sp|O75027|ABCB7	-1.13062	0.0492685	0.109348
sp|O75030|MITF	-0.455187	0.0380997	0.089517
sp|O75063|XYLK	0.434263	0.244668	0.378408
sp|O75083|WDR1	-1.00751	3.64894e-12	3.20526e-10
sp|O75110|ATP9A	-0.550525	0.0657957	0.136427
sp|O75112|LDB3	-1.28102	6.50098e-09	1.64224e-07
sp|O75113|N4BP1	0.178421	0.566272	0.694094
sp|O75122|CLAP2	0.173536	0.57843	0.704357
sp|O75131|CPNE3	0.59238	6.17771e-05	0.000438107
sp|O75151|PHF2	-0.323493	0.0374886	0.0884035
sp|O75153|CLU	-0.14413	0.509908	0.646798
sp|O75170|PP6R2	-0.947458	0.00757517	0.0247699
sp|O75191|XYLB	-1.42416	1.83038e-06	2.23874e-05
sp|O75208|COQ9	0.128309	0.506988	0.645
sp|O75223|GGCT	0.312556	0.0761331	0.15207
sp|O75251|NDUS7	-1.0107	0.0176025	0.0485954
sp|O75306|NDUS2	0.216732	0.26368	0.398719
sp|O75312|ZPR1	-1.17969	0.00294356	0.0115736
sp|O75323|NIPS2	0.438435	0.0364052	0.0866418
sp|O75340|PDCD6	0.434905	0.00283137	0.0112238
sp|O75347|TBCA	0.355873	0.0137806	0.0398493
sp|O75351|VPS4B	0.120377	0.662331	0.769666
sp|O75356|ENTP5	1.29873	7.18026e-06	7.1525e-05
sp|O75363|BCAS1	-1.2082	0.0176933	0.0487765
sp|O75367|H2AY	0.710043	5.143e-08	9.84044e-07
sp|O75368|SH3L1	-1.38982	7.85714e-09	1.92201e-07
sp|O75369|FLNB	0.165865	0.22947	0.36053
sp|O75380|NDUS6	0.0846611	0.546228	0.677115
sp|O75387|LAT3	-0.682886	0.0469392	0.105293
sp|O75390|CISY	0.872469	0.000165606	0.00100798
sp|O75396|SC22B	-0.479996	0.018143	0.0496267
sp|O75410|TACC1	-0.218952	0.44401	0.585321
sp|O75431|MTX2	0.432433	3.92283e-05	0.000296707
sp|O75436|VP26A	-0.03142	0.735813	0.821735
sp|O75439|MPPB	1.27697	1.10201e-09	3.64041e-08
sp|O75475|PSIP1	0.0541753	0.839478	0.893367
sp|O75477|ERLN1	-0.664309	0.221285	0.350807
sp|O75487|GPC4	-0.642781	0.0796985	0.157321
sp|O75489|NDUS3	0.66533	0.000140117	0.000872067
sp|O75494|SRS10	0.858788	0.00120453	0.00550295
sp|O75503|CLN5	-0.259313	0.399297	0.5436
sp|O75506|HSBP1	0.157083	0.425358	0.568271
sp|O75521|ECI2	0.752992	3.65303e-07	5.26827e-06
sp|O75525|KHDR3	0.341261	0.125999	0.22504
sp|O75531|BAF	-0.352244	0.0224464	0.0589772
sp|O75533|SF3B1	0.811136	1.54367e-07	2.50684e-06
sp|O75534|CSDE1	0.062596	0.666948	0.773172
sp|O75569|PRKRA	0.708671	0.00454262	0.0164308
sp|O75582|KS6A5	0.475987	0.0297663	0.0739376
sp|O75600|KBL	-0.190427	0.443503	0.58523
sp|O75608|LYPA1	0.415883	0.0664162	0.137493
sp|O75629|CREG1	-1.89301	1.60691e-09	4.99123e-08
sp|O75643|U520	0.837547	0.00128087	0.00583107
sp|O75663|TIPRL	-0.128709	0.385048	0.528109
sp|O75688|PPM1B	-0.509018	0.0146603	0.0418025
sp|O75694|NU155	0.738832	0.000523166	0.00270396
sp|O75695|XRP2	0.054511	0.788523	0.859216
sp|O75781|PALM	-0.419212	0.0775998	0.15444
sp|O75795|UDB17	0.321671	0.271247	0.407451
sp|O75818|RPP40	0.417642	0.374484	0.516737
sp|O75821|EIF3G	0.948602	1.70927e-05	0.000148124
sp|O75828|CBR3	0.0792203	0.754967	0.836327
sp|O75832|PSD10	0.600565	0.00627877	0.0214566
sp|O75844|FACE1	0.950431	0.00202263	0.00852505
sp|O75874|IDHC	0.910868	3.58075e-05	0.000275141
sp|O75884|RBBP9	1.11768	4.91759e-05	0.00036134
sp|O75886|STAM2	-0.0395679	0.863851	0.912485
sp|O75891|AL1L1	-0.14399	0.477797	0.615766
sp|O75911|DHRS3	-1.19033	0.00349991	0.0132489
sp|O75915|PRAF3	-0.236653	0.391706	0.535152
sp|O75934|SPF27	0.346218	0.198238	0.32151
sp|O75937|DNJC8	0.675232	0.00142367	0.00636127
sp|O75947|ATP5H	0.278163	0.0669198	0.138387
sp|O75955|FLOT1	-0.0627245	0.734807	0.82153
sp|O75964|ATP5L	0.879602	0.028748	0.0720586
sp|O75976|CBPD	0.347867	0.125778	0.224956
sp|O76003|GLRX3	-0.315329	0.182372	0.30226
sp|O76021|RL1D1	-0.00943008	0.953395	0.968458
sp|O76024|WFS1	-0.392392	0.193149	0.315653
sp|O76031|CLPX	-0.2846	0.480637	0.618602
sp|O76038|SEGN	-0.565261	0.03498	0.0842354
sp|O76041|NEBL	-1.5502	1.66821e-05	0.000145217
sp|O76054|S14L2	-0.212318	0.357465	0.49857
sp|O76061|STC2	-0.468565	0.331379	0.471742
sp|O76070|SYUG	-1.80835	8.28773e-08	1.46936e-06
sp|O76074|PDE5A	-0.265575	0.316398	0.458179
sp|O94760|DDAH1	0.25931	0.120141	0.216954
sp|O94766|B3GA3	-0.899502	0.00713749	0.0236185
sp|O94768|ST17B	-0.134138	0.627272	0.743
sp|O94776|MTA2	0.183678	0.53684	0.66975
sp|O94788|AL1A2	-1.30534	0.00187458	0.0080503
sp|O94819|KBTBB	-0.520526	0.214305	0.341703
sp|O94822|LTN1	-0.0598577	0.825801	0.883154
sp|O94826|TOM70	0.97842	1.00369e-05	9.55484e-05
sp|O94830|DDHD2	-0.0795507	0.820405	0.879626
sp|O94832|MYO1D	0.802963	2.94685e-07	4.36382e-06
sp|O94855|SC24D	0.0870808	0.655973	0.764346
sp|O94856|NFASC	-0.48082	0.208255	0.334124
sp|O94874|UFL1	-0.153626	0.377405	0.519285
sp|O94875|SRBS2	-1.52015	0.000191382	0.0011484
sp|O94880|PHF14	-0.0770445	0.828249	0.885038
sp|O94888|UBXN7	0.815806	0.20049	0.324088
sp|O94901|SUN1	-0.214502	0.41343	0.554829
sp|O94903|PROSC	0.413444	0.384869	0.528051
sp|O94905|ERLN2	-0.244109	0.25257	0.387835
sp|O94915|FRYL	-0.574594	0.074706	0.150307
sp|O94919|ENDD1	-0.27533	0.0781753	0.155266
sp|O94925|GLSK	0.171093	0.470503	0.609415
sp|O94966|UBP19	-0.907872	0.0196507	0.0529636
sp|O94973|AP2A2	0.178459	0.308657	0.450343
sp|O94979|SC31A	0.529427	0.00501225	0.0179706
sp|O94992|HEXI1	0.0669981	0.803342	0.869238
sp|O95049|ZO3	0.407842	0.0554882	0.120417
sp|O95070|YIF1A	-0.432622	0.239209	0.372433
sp|O95139|NDUB6	-1.13061	0.0975983	0.184368
sp|O95140|MFN2	0.0936837	0.610607	0.732008
sp|O95155|UBE4B	0.844913	0.0280058	0.0706083
sp|O95159|ZFPL1	1.03665	0.0021942	0.00908826
sp|O95168|NDUB4	0.48187	0.213266	0.340202
sp|O95197|RTN3	-0.17246	0.078859	0.156142
sp|O95202|LETM1	-0.616392	0.00690993	0.0230033
sp|O95249|GOSR1	0.012294	0.948141	0.965884
sp|O95292|VAPB	0.00848163	0.952965	0.968458
sp|O95298|NDUC2	0.288532	0.103627	0.192743
sp|O95299|NDUAA	0.660826	0.00562453	0.0196376
sp|O95302|FKBP9	0.440356	0.0900544	0.173423
sp|O95336|6PGL	-0.192748	0.176948	0.295041
sp|O95352|ATG7	0.418155	0.185187	0.306005
sp|O95363|SYFM	-0.4911	0.192041	0.314508
sp|O95372|LYPA2	0.37463	0.014569	0.0416487
sp|O95373|IPO7	0.210601	0.0726025	0.146934
sp|O95379|TFIP8	-0.358061	0.203327	0.327987
sp|O95394|AGM1	0.260066	0.0953446	0.181263
sp|O95425|SVIL	-0.371149	0.102395	0.19091
sp|O95433|AHSA1	0.792932	4.92975e-06	5.20587e-05
sp|O95456|PSMG1	0.339377	0.222426	0.352472
sp|O95466|FMNL	1.06746	0.00198407	0.00842686
sp|O95479|G6PE	-0.855017	0.000213107	0.00126344
sp|O95563|MPC2	-0.355049	0.107378	0.198098
sp|O95571|ETHE1	0.315784	0.0991967	0.186205
sp|O95573|ACSL3	-0.203733	0.544407	0.676136
sp|O95613|PCNT	-1.02998	0.00729519	0.024058
sp|O95630|STABP	0.00728814	0.93217	0.956675
sp|O95671|ASML	0.178824	0.351508	0.492952
sp|O95685|PPR3D	-0.127115	0.448776	0.588971
sp|O95716|RAB3D	-0.312553	0.25098	0.385854
sp|O95741|CPNE6	-2.49361	0.000111203	0.000716331
sp|O95747|OXSR1	0.71448	0.0504152	0.111537
sp|O95757|HS74L	-1.75832	1.61022e-05	0.000140803
sp|O95777|NAA38	0.811402	0.000213134	0.00126344
sp|O95782|AP2A1	0.323719	0.370387	0.511632
sp|O95786|DDX58	0.576955	0.00375951	0.0140936
sp|O95810|SDPR	-1.95185	1.32683e-17	1.28205e-14
sp|O95816|BAG2	-0.723367	0.00174609	0.00752355
sp|O95817|BAG3	-1.53135	6.6869e-09	1.67824e-07
sp|O95822|DCMC	-0.191911	0.363153	0.504161
sp|O95831|AIFM1	0.700884	0.000789713	0.00382966
sp|O95834|EMAL2	-0.788132	2.02448e-06	2.44519e-05
sp|O95848|NUD14	-0.520143	0.0374055	0.0882615
sp|O95861|BPNT1	0.350776	0.00117726	0.00540392
sp|O95864|FADS2	-0.654313	0.136953	0.240165
sp|O95865|DDAH2	-0.0445902	0.778628	0.852038
sp|O95881|TXD12	0.0581603	0.789544	0.860074
sp|O95965|ITGBL	-0.0561892	0.813078	0.875798
sp|O95967|FBLN4	-0.436662	0.318424	0.459907
sp|O95983|MBD3	-0.331035	0.405125	0.548637
sp|O95989|NUDT3	0.3079	0.287391	0.427712
sp|O95994|AGR2	1.33525	0.00493759	0.0177358
sp|O96005|CLPT1	-0.317359	0.338896	0.479566
sp|O96007|MOC2B	0.223522	0.387621	0.530929
sp|O96008|TOM40	0.409915	0.144294	0.250538
sp|O96011|PX11B	0.451244	0.0473217	0.105967
sp|O96013|PAK4	0.60779	0.0647721	0.135102
sp|O96019|ACL6A	0.794471	3.12193e-05	0.000246753
sp|P00167|CYB5	0.591197	0.00647764	0.0219635
sp|P00325|ADH1B	0.195708	0.391355	0.534861
sp|P00338|LDHA	0.642533	9.23664e-06	8.90647e-05
sp|P00352|AL1A1	-0.0769631	0.761714	0.84019
sp|P00367|DHE3	0.438285	0.024123	0.0627002
sp|P00387|NB5R3	-0.117443	0.182135	0.301996
sp|P00390|GSHR	0.284033	0.105065	0.194602
sp|P00403|COX2	0.346222	0.0321768	0.0788106
sp|P00414|COX3	-0.615589	0.162472	0.276388
sp|P00441|SODC	-0.651975	0.00501813	0.0179751
sp|P00450|CERU	-0.397674	0.216511	0.344794
sp|P00488|F13A	0.06411	0.734538	0.821467
sp|P00491|PNPH	0.554621	0.0171639	0.047657
sp|P00492|HPRT	0.730546	0.000183501	0.00110472
sp|P00505|AATM	0.070164	0.605271	0.727787
sp|P00533|EGFR	-0.219773	0.114695	0.20908
sp|P00558|PGK1	0.0096198	0.923735	0.950289
sp|P00568|KAD1	-1.07821	4.37388e-06	4.74861e-05
sp|P00734|THRB	0.185535	0.519075	0.65508
sp|P00738|HPT	-0.174717	0.774065	0.849449
sp|P00739|HPTR	-0.280341	0.205998	0.331191
sp|P00740|FA9	-1.18344	0.00084715	0.0040775
sp|P00742|FA10	-1.31275	6.72377e-05	0.000466559
sp|P00746|CFAD	0.829109	0.0075552	0.0247465
sp|P00747|PLMN	-0.138212	0.595852	0.719677
sp|P00748|FA12	0.0609086	0.820939	0.879659
sp|P00750|TPA	-0.110839	0.700037	0.79742
sp|P00751|CFAB	-0.29043	0.293703	0.4336
sp|P00915|CAH1	-0.206672	0.614529	0.734485
sp|P00918|CAH2	-0.132702	0.540379	0.672863
sp|P00966|ASSY	-0.318983	0.180389	0.299615
sp|P00995|ISK1	-0.070717	0.816345	0.877656
sp|P01008|ANT3	-0.916816	6.19408e-05	0.000438463
sp|P01009|A1AT	-0.981778	0.000682077	0.00340266
sp|P01011|AACT	-1.59328	1.09499e-05	0.000102972
sp|P01019|ANGT	-0.396307	0.0963075	0.182823
sp|P01023|A2MG	-0.399169	0.0830052	0.16252
sp|P01024|CO3	-0.292945	0.365073	0.506282
sp|P01031|CO5	-0.357412	0.197254	0.320466
sp|P01033|TIMP1	-1.02994	0.0185973	0.050512
sp|P01034|CYTC	-0.278098	0.090999	0.174894
sp|P01037|CYTN	-0.486542	0.3247	0.465837
sp|P01042|KNG1	-0.338007	0.135475	0.238113
sp|P01303|NPY	0.428082	0.234257	0.366815
sp|P01591|IGJ	-0.78277	0.249114	0.384055
sp|P01593|KV101	-0.687768	0.0457389	0.102899
sp|P01602|KV110	-1.15788	0.0639521	0.133726
sp|P01610|KV118	-0.88379	0.00941689	0.0293282
sp|P01619|KV301	-0.301573	0.446198	0.586706
sp|P01717|LV403	-0.728606	0.100519	0.188261
sp|P01743|HV102	0.282882	0.74573	0.829185
sp|P01764|HV303	-0.702339	0.0568308	0.122505
sp|P01766|HV305	-0.706597	0.108811	0.20055
sp|P01767|HV306	-0.977419	0.0283087	0.0711399
sp|P01781|HV320	-0.576493	0.175173	0.293013
sp|P01833|PIGR	-0.451209	0.115675	0.210194
sp|P01834|IGKC	-0.969663	0.0229098	0.0599096
sp|P01857|IGHG1	-1.27947	0.00306446	0.011988
sp|P01859|IGHG2	-0.422258	0.283303	0.422767
sp|P01860|IGHG3	-0.488117	0.181161	0.300768
sp|P01861|IGHG4	-0.687617	0.30819	0.450012
sp|P01871|IGHM	0.00495951	0.989924	0.993007
sp|P01876|IGHA1	-0.534169	0.290362	0.43087
sp|P01877|IGHA2	-0.21684	0.670057	0.774916
sp|P01891|1A68	-0.0741825	0.775763	0.850264
sp|P01892|1A02	-0.175584	0.394857	0.538694
sp|P01903|DRA	1.48857	1.2917e-05	0.000117468
sp|P01920|DQB1	-1.38308	0.102781	0.191445
sp|P02042|HBD	-0.0702951	0.855928	0.906041
sp|P02144|MYG	-2.82877	0.018953	0.0512979
sp|P02452|CO1A1	-0.753897	0.0307881	0.0760094
sp|P02458|CO2A1	-0.556425	0.0822024	0.161297
sp|P02461|CO3A1	-0.752107	0.0167459	0.0466577
sp|P02462|CO4A1	-1.03065	0.000141764	0.000879481
sp|P02511|CRYAB	-2.28136	9.42964e-06	9.04356e-05
sp|P02533|K1C14	-1.7078	0.00421973	0.015459
sp|P02545|LMNA	-0.153219	0.219694	0.349144
sp|P02549|SPTA1	-0.197331	0.228852	0.359999
sp|P02647|APOA1	-0.543463	0.0978679	0.184784
sp|P02649|APOE	-0.083614	0.771469	0.847563
sp|P02652|APOA2	-0.565586	0.0885733	0.171082
sp|P02654|APOC1	0.188605	0.55246	0.681912
sp|P02655|APOC2	-0.849271	0.0418879	0.0960811
sp|P02656|APOC3	-0.74309	0.000369296	0.00202458
sp|P02671|FIBA	-0.270346	0.470268	0.609314
sp|P02675|FIBB	0.0240027	0.945244	0.963695
sp|P02679|FIBG	-0.0356379	0.913646	0.943173
sp|P02730|B3AT	-0.450925	0.0300076	0.0743458
sp|P02741|CRP	-0.642309	0.0201366	0.0540097
sp|P02743|SAMP	-0.423931	0.317654	0.459308
sp|P02745|C1QA	0.138362	0.44335	0.585229
sp|P02746|C1QB	0.00383265	0.983395	0.988767
sp|P02747|C1QC	-0.492772	0.0979425	0.184784
sp|P02748|CO9	-0.172335	0.576156	0.702474
sp|P02749|APOH	-0.302251	0.267381	0.403211
sp|P02750|A2GL	-0.764303	0.0122874	0.0361422
sp|P02751|FINC	-0.874276	0.00258865	0.0103936
sp|P02753|RET4	0.00502926	0.991488	0.993545
sp|P02760|AMBP	-0.878666	0.0150071	0.0426802
sp|P02763|A1AG1	-0.946046	0.0039233	0.0145803
sp|P02765|FETUA	-0.612019	0.043231	0.0983448
sp|P02766|TTHY	-0.690502	0.016709	0.0466284
sp|P02768|ALBU	-0.61445	0.00921848	0.0288731
sp|P02774|VTDB	-0.132201	0.533725	0.667509
sp|P02775|CXCL7	-0.144432	0.241719	0.375048
sp|P02776|PLF4	0.153783	0.517101	0.653149
sp|P02786|TFR1	0.451203	0.0153267	0.0433938
sp|P02787|TRFE	-0.660867	0.0648873	0.135269
sp|P02788|TRFL	-1.17113	0.251361	0.386286
sp|P02790|HEMO	-0.224872	0.405311	0.548696
sp|P02792|FRIL	1.93312	2.24836e-06	2.65746e-05
sp|P02794|FRIH	0.336157	0.0456611	0.102784
sp|P02795|MT2	-1.43457	0.000572183	0.00294081
sp|P03886|NU1M	1.36282	0.00395491	0.0146415
sp|P03905|NU4M	0.569675	0.00871431	0.0277208
sp|P03915|NU5M	-0.0613918	0.812697	0.875798
sp|P03928|ATP8	0.548676	0.0217007	0.0572806
sp|P03950|ANGI	-0.0253813	0.916558	0.945674
sp|P03952|KLKB1	-0.230698	0.515692	0.651995
sp|P04003|C4BPA	-0.321905	0.200995	0.324632
sp|P04004|VTNC	-0.398838	0.268467	0.404375
sp|P04040|CATA	0.433401	0.00195149	0.00833427
sp|P04049|RAF1	0.404089	0.329035	0.469096
sp|P04066|FUCO	0.453159	0.0698924	0.142928
sp|P04075|ALDOA	-0.309371	0.0113217	0.0340001
sp|P04080|CYTB	-0.0878484	0.438071	0.580639
sp|P04083|ANXA1	-1.34517	9.13378e-09	2.1139e-07
sp|P04114|APOB	0.222072	0.226127	0.356872
sp|P04156|PRIO	-0.988598	0.012144	0.0358296
sp|P04179|SODM	0.171792	0.402508	0.546361
sp|P04181|OAT	0.37363	0.0980864	0.184839
sp|P04183|KITH	0.843377	0.0604615	0.127906
sp|P04196|HRG	-0.0438809	0.871758	0.918077
sp|P04208|LV106	0.0570605	0.893998	0.931299
sp|P04211|LV001	0.172828	0.530599	0.664969
sp|P04216|THY1	0.460501	0.0485851	0.108201
sp|P04217|A1BG	-0.374823	0.348276	0.488775
sp|P04233|HG2A	-0.0827142	0.815524	0.877262
sp|P04271|S100B	-2.55969	7.11515e-05	0.000486727
sp|P04279|SEMG1	-1.32167	0.0451973	0.101978
sp|P04350|TBB4A	-0.386069	0.308624	0.450343
sp|P04406|G3P	-0.666143	1.49848e-06	1.91143e-05
sp|P04424|ARLY	-0.408916	4.3045e-05	0.000321175
sp|P04433|KV309	-1.70401	0.00310235	0.0121117
sp|P04440|DPB1	0.25928	0.230848	0.362547
sp|P04632|CPNS1	-0.262272	0.0112693	0.0339031
sp|P04792|HSPB1	-1.60479	1.62715e-09	4.99123e-08
sp|P04839|CY24B	0.414111	0.132297	0.233697
sp|P04843|RPN1	0.249638	0.112527	0.206318
sp|P04844|RPN2	0.458791	0.000689434	0.00342943
sp|P04899|GNAI2	-0.341732	0.00943897	0.0293733
sp|P05023|AT1A1	-0.104621	0.407447	0.550238
sp|P05026|AT1B1	-0.424221	0.00415995	0.015298
sp|P05060|SCG1	-1.46066	0.000303729	0.00170875
sp|P05067|A4	0.0506905	0.83881	0.893114
sp|P05090|APOD	0.252869	0.243286	0.376573
sp|P05091|ALDH2	-0.467584	0.0130022	0.0379558
sp|P05107|ITB2	0.270257	0.217368	0.345731
sp|P05109|S10A8	-0.000890492	0.998808	0.998808
sp|P05141|ADT2	0.51458	0.0022607	0.0092756
sp|P05155|IC1	-0.903221	0.00236665	0.00966925
sp|P05156|CFAI	-1.23667	0.000808642	0.00390675
sp|P05161|ISG15	0.556598	0.131845	0.23335
sp|P05164|PERM	-0.235579	0.378125	0.519905
sp|P05165|PCCA	0.247604	0.190005	0.311701
sp|P05166|PCCB	0.708734	5.69051e-05	0.000410332
sp|P05198|IF2A	-0.234922	0.546269	0.677115
sp|P05386|RLA1	-0.0853076	0.75019	0.832355
sp|P05387|RLA2	0.887674	3.97486e-05	0.000299471
sp|P05388|RLA0	0.290981	0.112635	0.206418
sp|P05413|FABPH	-2.92996	2.65763e-18	3.42391e-15
sp|P05452|TETN	-0.148351	0.667203	0.773235
sp|P05455|LA	0.715506	0.00163482	0.00711553
sp|P05546|HEP2	-0.331143	0.207641	0.333416
sp|P05556|ITB1	-1.28864	1.50098e-09	4.75516e-08
sp|P05783|K1C18	-0.100887	0.573252	0.699817
sp|P05787|K2C8	0.00156382	0.993765	0.995052
sp|P05997|CO5A2	0.144874	0.671613	0.776252
sp|P06280|AGAL	-0.660935	0.0218489	0.0575245
sp|P06309|KV205	-0.90209	0.0906854	0.174378
sp|P06331|HV209	-1.09107	0.021474	0.0567694
sp|P06396|GELS	-1.79963	1.22156e-14	2.95083e-12
sp|P06454|PTMA	-0.245711	0.249227	0.384076
sp|P06493|CDK1	0.0983536	0.750304	0.832355
sp|P06576|ATPB	0.437154	5.60487e-06	5.74611e-05
sp|P06681|CO2	0.359347	0.210578	0.337064
sp|P06702|S10A9	-0.049829	0.91354	0.943173
sp|P06703|S10A6	-1.06221	0.023863	0.06215
sp|P06727|APOA4	0.030619	0.873428	0.918835
sp|P06730|IF4E	0.0525791	0.770101	0.846301
sp|P06732|KCRM	-1.84023	0.00316475	0.012283
sp|P06733|ENOA	0.397363	0.00745075	0.0244458
sp|P06737|PYGL	-0.150471	0.456509	0.597092
sp|P06744|G6PI	0.121323	0.304604	0.446283
sp|P06748|NPM	1.37571	2.22358e-13	3.18301e-11
sp|P06753|TPM3	-0.663158	0.153393	0.263965
sp|P06756|ITAV	-0.145333	0.679684	0.781345
sp|P06865|HEXA	-0.636919	0.0306734	0.0758495
sp|P07099|HYEP	0.104049	0.445862	0.586706
sp|P07108|ACBP	-0.385406	0.0486509	0.108253
sp|P07195|LDHB	-1.55749	5.16647e-10	1.93868e-08
sp|P07203|GPX1	0.503997	2.03762e-07	3.21445e-06
sp|P07225|PROS	-0.546536	0.0987698	0.18568
sp|P07237|PDIA1	1.14084	2.46254e-10	1.0459e-08
sp|P07288|KLK3	-1.25594	0.000418898	0.00225493
sp|P07305|H10	-1.18643	0.000775986	0.00377256
sp|P07311|ACYP1	0.961812	1.75981e-05	0.000151148
sp|P07332|FES	0.162801	0.648045	0.759203
sp|P07339|CATD	0.828224	1.56976e-05	0.000138203
sp|P07355|ANXA2	-1.62695	2.20557e-16	1.7049e-13
sp|P07357|CO8A	0.333727	0.461289	0.60166
sp|P07358|CO8B	-0.510637	0.057255	0.122939
sp|P07360|CO8G	-0.174359	0.632328	0.747156
sp|P07384|CAN1	-0.560049	3.7585e-06	4.16235e-05
sp|P07437|TBB5	0.340642	0.000387311	0.00210247
sp|P07451|CAH3	-2.80248	0.00553444	0.0194107
sp|P07585|PGS2	-1.91568	3.18512e-09	8.54894e-08
sp|P07602|SAP	0.310756	0.131629	0.233155
sp|P07686|HEXB	0.843898	7.99297e-06	7.82097e-05
sp|P07711|CATL1	0.329024	0.144082	0.250282
sp|P07737|PROF1	-0.626342	1.10227e-05	0.000103384
sp|P07738|PMGE	-0.335771	0.313002	0.454965
sp|P07741|APT	0.584019	0.000518325	0.00268853
sp|P07814|SYEP	1.20064	4.66365e-12	3.8351e-10
sp|P07858|CATB	-0.0725214	0.664843	0.771441
sp|P07900|HS90A	0.626563	0.00518093	0.0184726
sp|P07902|GALT	0.0199336	0.936943	0.959555
sp|P07910|HNRPC	0.275488	0.0652972	0.135685
sp|P07919|QCR6	0.837772	2.22156e-08	4.71777e-07
sp|P07942|LAMB1	-0.617843	0.000169388	0.00102615
sp|P07947|YES	-0.705315	0.00355388	0.0134401
sp|P07948|LYN	-1.27911	0.00211988	0.0088481
sp|P07951|TPM2	-1.36833	1.54128e-06	1.95956e-05
sp|P07954|FUMH	0.520191	0.00960063	0.0298044
sp|P07996|TSP1	-0.213036	0.301993	0.443466
sp|P08107|HSP71	-0.563972	1.24509e-05	0.000114035
sp|P08118|MSMB	-3.31464	4.74612e-05	0.000350072
sp|P08123|CO1A2	-1.09014	0.000878921	0.00420945
sp|P08133|ANXA6	-1.41662	6.01531e-12	4.6185e-10
sp|P08134|RHOC	-0.629011	0.0336886	0.0819424
sp|P08185|CBG	0.0133116	0.968323	0.978962
sp|P08195|4F2	0.444571	0.142945	0.248754
sp|P08236|BGLR	-0.443799	0.0900462	0.173423
sp|P08237|K6PF	-1.26846	4.55503e-12	3.82722e-10
sp|P08238|HS90B	1.29873	1.58606e-11	1.03737e-09
sp|P08240|SRPR	0.128201	0.425759	0.568578
sp|P08243|ASNS	-0.491481	0.127142	0.226662
sp|P08247|SYPH	-0.677469	0.00319851	0.0123622
sp|P08253|MMP2	-0.739235	0.0001415	0.000879256
sp|P08294|SODE	-1.34901	3.1083e-06	3.55432e-05
sp|P08311|CATG	-0.0847531	0.811751	0.875174
sp|P08397|HEM3	0.0700316	0.807808	0.87236
sp|P08473|NEP	-0.786981	0.00256178	0.0103246
sp|P08559|ODPA	0.351146	0.288307	0.428579
sp|P08571|CD14	-0.647015	6.78871e-05	0.00046938
sp|P08572|CO4A2	-1.17251	1.44307e-05	0.000129407
sp|P08574|CY1	1.2124	1.13209e-12	1.18257e-10
sp|P08579|RU2B	-0.151609	0.731823	0.819379
sp|P08603|CFAH	-0.103344	0.722409	0.81379
sp|P08621|RU17	0.813343	0.000905096	0.00430283
sp|P08648|ITA5	-1.21288	3.63139e-06	4.05645e-05
sp|P08651|NFIC	-0.370657	0.217183	0.34558
sp|P08670|VIME	-0.644469	5.16119e-05	0.000375115
sp|P08697|A2AP	-0.488582	0.0432591	0.0983509
sp|P08727|K1C19	-1.10425	0.000368743	0.00202442
sp|P08729|K2C7	-1.23712	0.00149797	0.00663189
sp|P08754|GNAI3	0.2546	0.00346479	0.0131289
sp|P08758|ANXA5	-0.00812181	0.965847	0.977259
sp|P08865|RSSA	0.63279	9.18981e-08	1.59994e-06
sp|P08962|CD63	0.124802	0.700338	0.797527
sp|P09012|SNRPA	0.374904	0.102682	0.191353
sp|P09104|ENOG	0.324535	0.44265	0.584703
sp|P09110|THIK	0.0409146	0.849325	0.901577
sp|P09172|DOPO	-0.621896	0.0252445	0.0652971
sp|P09211|GSTP1	-1.61364	2.11746e-09	6.10744e-08
sp|P09228|CYTT	-0.179926	0.58093	0.706734
sp|P09234|RU1C	-0.180151	0.0897753	0.173058
sp|P09237|MMP7	-0.048815	0.872039	0.918123
sp|P09382|LEG1	-1.6141	3.3001e-13	3.9859e-11
sp|P09417|DHPR	-0.0133931	0.938064	0.960174
sp|P09429|HMGB1	0.437754	0.00196602	0.00838703
sp|P09455|RET1	-0.746383	0.0032568	0.0125249
sp|P09467|F16P1	1.17399	2.79129e-05	0.000225226
sp|P09471|GNAO	-1.32472	6.38308e-08	1.17479e-06
sp|P09486|SPRC	0.516357	0.00320368	0.0123698
sp|P09488|GSTM1	-0.76203	0.0134365	0.0390174
sp|P09493|TPM1	-2.96425	1.74325e-13	2.59141e-11
sp|P09496|CLCA	-1.14533	0.000294511	0.00166416
sp|P09497|CLCB	0.0225734	0.939827	0.960587
sp|P09525|ANXA4	-0.772038	2.40394e-06	2.81552e-05
sp|P09543|CN37	-0.0814437	0.440356	0.582669
sp|P09619|PGFRB	-0.662763	0.00549787	0.0193437
sp|P09622|DLDH	0.744326	0.00419154	0.0153849
sp|P09651|ROA1	1.02796	6.56432e-10	2.34917e-08
sp|P09661|RU2A	0.162029	0.261712	0.397288
sp|P09668|CATH	0.366362	0.0957838	0.182008
sp|P09669|COX6C	-0.131687	0.448119	0.588509
sp|P09758|TACD2	0.814469	0.00246167	0.00997313
sp|P09874|PARP1	1.096	8.17699e-10	2.81839e-08
sp|P09914|IFIT1	0.412842	0.11348	0.207376
sp|P09936|UCHL1	-1.48759	9.30175e-10	3.09925e-08
sp|P09960|LKHA4	0.944508	1.98141e-09	5.80162e-08
sp|P09972|ALDOC	-0.172695	0.430255	0.572834
sp|P0C0L4|CO4A	-0.163395	0.475078	0.61349
sp|P0C0L5|CO4B	-0.0893161	0.706849	0.802196
sp|P0C7P0|CISD3	0.241155	0.444027	0.585321
sp|P0CG06|LAC3	-1.04566	0.0893506	0.172325
sp|P0CG08|GPHRB	0.842578	0.0135089	0.0391688
sp|P0CG30|GSTT2	-0.879478	0.0113805	0.0341239
sp|P0CG39|POTEJ	-1.17653	0.000597289	0.00304448
sp|P0CW22|RS17L	0.213326	0.291009	0.430956
sp|P0DJ07|PT100	-0.162492	0.796739	0.865534
sp|P0DJI8|SAA1	-3.14478	6.06516e-06	6.16891e-05
sp|P10153|RNAS2	-0.555642	0.0974606	0.184198
sp|P10155|RO60	0.492281	0.00741097	0.0243774
sp|P10253|LYAG	0.979601	0.000687754	0.00342548
sp|P10275|ANDR	-0.637441	0.00985085	0.0303859
sp|P10301|RRAS	-2.1497	4.16982e-16	2.30234e-13
sp|P10415|BCL2	1.08033	0.170234	0.286795
sp|P10515|ODP2	-0.0615809	0.635572	0.750458
sp|P10586|PTPRF	0.638447	0.000384646	0.00209943
sp|P10599|THIO	0.691774	1.25664e-05	0.000114821
sp|P10606|COX5B	0.356842	0.00293715	0.0115675
sp|P10619|PPGB	0.571419	7.95305e-05	0.000533655
sp|P10620|MGST1	0.108767	0.705191	0.801291
sp|P10636|TAU	0.397786	0.146143	0.25318
sp|P10643|CO7	-0.636153	0.0888315	0.171495
sp|P10644|KAP0	-0.134635	0.437455	0.580022
sp|P10645|CMGA	-0.338618	0.198396	0.32151
sp|P10768|ESTD	-0.693926	1.02908e-06	1.35285e-05
sp|P10809|CH60	1.70686	6.40119e-16	2.74895e-13
sp|P10909|CLUS	-0.897181	0.00400806	0.0148241
sp|P10915|HPLN1	-0.694137	0.00606479	0.0208916
sp|P11021|GRP78	0.470009	0.000265387	0.00151734
sp|P11047|LAMC1	-1.42699	3.37406e-10	1.35841e-08
sp|P11137|MTAP2	0.105396	0.693514	0.79209
sp|P11142|HSP7C	0.452681	3.28647e-06	3.70326e-05
sp|P11172|UMPS	1.1804	5.16329e-05	0.000375115
sp|P11177|ODPB	0.144515	0.465597	0.604478
sp|P11182|ODB2	1.01766	1.20659e-08	2.72718e-07
sp|P11216|PYGB	-1.20609	3.99504e-08	7.95919e-07
sp|P11217|PYGM	-1.2627	0.000663634	0.00332247
sp|P11233|RALA	0.849733	0.00322693	0.0124472
sp|P11234|RALB	-0.811863	0.00544298	0.0192471
sp|P11277|SPTB1	-0.823226	2.29869e-07	3.53961e-06
sp|P11310|ACADM	0.907938	2.20135e-06	2.61792e-05
sp|P11387|TOP1	0.269428	0.228021	0.359275
sp|P11388|TOP2A	0.286622	0.192918	0.315409
sp|P11413|G6PD	-0.0897729	0.624369	0.741834
sp|P11498|PYC	0.936972	3.15824e-06	3.57965e-05
sp|P11586|C1TC	1.00129	1.79074e-10	8.04791e-09
sp|P11717|MPRI	0.21766	0.104812	0.194292
sp|P11766|ADHX	-1.10761	4.46691e-10	1.72646e-08
sp|P11802|CDK4	-0.0193411	0.939958	0.960587
sp|P11908|PRPS2	0.291146	0.151567	0.261288
sp|P11940|PABP1	0.495655	0.00370296	0.0139357
sp|P12004|PCNA	0.990318	1.54496e-05	0.000137271
sp|P12036|NFH	0.11223	0.698956	0.797217
sp|P12081|SYHC	0.182814	0.0806849	0.158943
sp|P12109|CO6A1	-1.39151	3.03573e-09	8.26276e-08
sp|P12110|CO6A2	-1.52638	1.13061e-09	3.70324e-08
sp|P12111|CO6A3	-1.34503	5.46693e-09	1.39932e-07
sp|P12235|ADT1	-1.00823	0.000192411	0.00115119
sp|P12236|ADT3	-0.144931	0.62203	0.74042
sp|P12259|FA5	-0.370147	0.185871	0.306874
sp|P12268|IMDH2	0.20523	0.333554	0.473966
sp|P12270|TPR	-0.181156	0.480196	0.618241
sp|P12273|PIP	-0.834494	0.139969	0.244345
sp|P12277|KCRB	-0.994072	1.3356e-08	2.95042e-07
sp|P12429|ANXA3	-0.402239	0.192546	0.315048
sp|P12532|KCRU	0.873309	0.00161076	0.0070266
sp|P12694|ODBA	0.0154505	0.964262	0.976869
sp|P12724|ECP	-0.226613	0.456489	0.597092
sp|P12814|ACTN1	-1.81675	1.11298e-11	7.68153e-10
sp|P12830|CADH1	-0.367646	0.0196998	0.0530072
sp|P12838|DEF4	-0.44531	0.125975	0.22504
sp|P12931|SRC	-1.38405	1.81047e-05	0.000154811
sp|P12955|PEPD	0.200598	0.132951	0.234637
sp|P12956|XRCC6	0.843274	5.56992e-05	0.000402388
sp|P13010|XRCC5	0.765237	0.000334873	0.00185694
sp|P13051|UNG	-0.652824	0.0116296	0.0346332
sp|P13073|COX41	0.182342	0.163885	0.278179
sp|P13196|HEM1	-0.365157	0.293412	0.433334
sp|P13284|GILT	-0.0459148	0.886929	0.927919
sp|P13473|LAMP2	0.198587	0.602313	0.725667
sp|P13489|RINI	-0.335931	0.0348869	0.0840635
sp|P13521|SCG2	-0.548204	0.184589	0.305278
sp|P13611|CSPG2	1.17587	0.00016309	0.00099423
sp|P13639|EF2	0.6646	1.21304e-07	2.02086e-06
sp|P13645|K1C10	-0.277844	0.123656	0.22219
sp|P13647|K2C5	-2.66822	5.25829e-11	2.74889e-09
sp|P13667|PDIA4	0.599357	0.00202258	0.00852505
sp|P13671|CO6	-0.658476	0.306217	0.44788
sp|P13674|P4HA1	-0.304229	0.164942	0.279483
sp|P13686|PPA5	0.131929	0.541846	0.674038
sp|P13693|TCTP	0.166912	0.328515	0.468755
sp|P13716|HEM2	-0.725026	0.00166143	0.00720699
sp|P13726|TF	-0.483069	0.137704	0.241045
sp|P13727|PRG2	-0.0826705	0.854888	0.905989
sp|P13747|HLAE	-0.0257186	0.912434	0.943173
sp|P13760|2B14	0.686749	0.000283667	0.00160781
sp|P13796|PLSL	0.547114	0.0041155	0.0151634
sp|P13797|PLST	-0.217865	0.137336	0.24051
sp|P13798|ACPH	-0.337842	0.121806	0.21958
sp|P13804|ETFA	0.973399	9.72993e-07	1.28349e-05
sp|P13807|GYS1	0.196924	0.434267	0.576784
sp|P13861|KAP2	-0.0443397	0.626583	0.742795
sp|P13984|T2FB	-0.639241	0.0228585	0.059816
sp|P13987|CD59	-1.07576	3.73723e-07	5.36967e-06
sp|P14174|MIF	0.437289	0.156039	0.26804
sp|P14207|FOLR2	-0.96634	0.0156901	0.044329
sp|P14209|CD99	-0.408293	0.092492	0.176971
sp|P14314|GLU2B	0.683416	4.81919e-05	0.000354784
sp|P14317|HCLS1	-0.249961	0.454327	0.594641
sp|P14324|FPPS	0.0564586	0.74976	0.832355
sp|P14384|CBPM	0.144421	0.622519	0.740775
sp|P14406|CX7A2	-1.24662	0.00146415	0.00649706
sp|P14410|SUIS	-0.29732	0.286806	0.427005
sp|P14543|NID1	-1.58822	6.53428e-10	2.34917e-08
sp|P14550|AK1A1	0.450741	0.00104834	0.00488175
sp|P14555|PA2GA	0.236029	0.617922	0.737803
sp|P14618|KPYM	-0.221132	0.0245687	0.0636875
sp|P14625|ENPL	0.891218	3.25576e-07	4.78461e-06
sp|P14649|MYL6B	-2.21324	0.0100424	0.0309028
sp|P14672|GTR4	-2.66489	2.72053e-09	7.51061e-08
sp|P14735|IDE	0.146573	0.355163	0.496099
sp|P14854|CX6B1	0.405433	0.0639739	0.133726
sp|P14859|PO2F1	-0.642967	0.134317	0.236508
sp|P14866|HNRPL	1.14362	8.25216e-07	1.10348e-05
sp|P14868|SYDC	0.815531	3.86818e-06	4.25941e-05
sp|P14923|PLAK	-0.0554222	0.832286	0.888124
sp|P14927|QCR7	0.84514	0.00293651	0.0115675
sp|P15056|BRAF	0.150882	0.585959	0.71102
sp|P15088|CBPA3	-1.27778	0.00366866	0.0138335
sp|P15104|GLNA	-0.238343	0.341975	0.482737
sp|P15121|ALDR	-0.653679	0.00546866	0.019285
sp|P15144|AMPN	-2.13484	0.00026627	0.00152014
sp|P15153|RAC2	0.343764	0.122893	0.221025
sp|P15170|ERF3A	0.758454	0.0126321	0.0370463
sp|P15289|ARSA	0.770971	0.00343974	0.0130852
sp|P15291|B4GT1	0.585835	0.0837844	0.163797
sp|P15309|PPAP	-1.38777	0.000454525	0.00239992
sp|P15311|EZRI	-0.0206858	0.9133	0.943173
sp|P15428|PGDH	0.0805704	0.744664	0.828706
sp|P15502|ELN	-1.11474	0.00158603	0.00695891
sp|P15529|MCP	0.0066977	0.97665	0.984361
sp|P15559|NQO1	-0.584048	0.0926201	0.177041
sp|P15586|GNS	0.411892	0.09899	0.185997
sp|P15735|PHKG2	-0.455167	0.208712	0.334719
sp|P15880|RS2	0.848622	1.51347e-05	0.000134783
sp|P15907|SIAT1	0.317353	0.183273	0.303362
sp|P15924|DESP	0.0246241	0.902229	0.936139
sp|P15927|RFA2	1.10453	0.00573748	0.0199778
sp|P15941|MUC1	-0.342245	0.162893	0.276923
sp|P15954|COX7C	0.935452	0.00792884	0.0256443
sp|P16070|CD44	-0.791318	3.89758e-05	0.000295375
sp|P16083|NQO2	-0.186728	0.339902	0.480161
sp|P16152|CBR1	-0.504008	0.0202191	0.0541183
sp|P16157|ANK1	-0.303254	0.159634	0.273002
sp|P16219|ACADS	0.467416	0.138851	0.242833
sp|P16260|GDC	-0.175361	0.458714	0.599165
sp|P16284|PECA1	-0.593712	0.246047	0.379781
sp|P16333|NCK1	-0.102254	0.73682	0.822354
sp|P16401|H15	0.674806	0.00535311	0.0189467
sp|P16403|H12	-0.742399	0.0026722	0.0106849
sp|P16422|EPCAM	2.16816	2.74738e-08	5.70894e-07
sp|P16435|NCPR	-0.0910277	0.52378	0.65873
sp|P16452|EPB42	-0.510283	0.104397	0.193674
sp|P16591|FER	-0.688584	0.00319548	0.0123622
sp|P16615|AT2A2	-0.770837	0.000715775	0.00353769
sp|P16870|CBPE	-1.93022	1.05548e-07	1.78141e-06
sp|P16930|FAAA	0.198309	0.305958	0.44788
sp|P16949|STMN1	0.637235	0.0181048	0.049594
sp|P16989|YBOX3	-0.153081	0.67747	0.779796
sp|P17026|ZNF22	0.513274	0.0277543	0.0701114
sp|P17028|ZNF24	-0.0968754	0.733818	0.821137
sp|P17050|NAGAB	0.207226	0.454253	0.594641
sp|P17081|RHOQ	-0.492035	0.0656662	0.136305
sp|P17096|HMGA1	-0.439378	0.221153	0.350742
sp|P17152|TMM11	0.066343	0.818263	0.878947
sp|P17174|AATC	-0.149924	0.323514	0.464826
sp|P17252|KPCA	-0.525779	0.0157286	0.0444055
sp|P17480|UBF1	-0.101352	0.768306	0.844809
sp|P17540|KCRS	-1.089	0.00660325	0.0222896
sp|P17612|KAPCA	-0.565147	0.00481376	0.0173394
sp|P17655|CAN2	-0.0366072	0.838272	0.892786
sp|P17661|DESM	-2.94986	1.09501e-14	2.82149e-12
sp|P17677|NEUM	-0.273807	0.36971	0.51088
sp|P17812|PYRG1	-0.0145533	0.945698	0.963857
sp|P17813|EGLN	-0.702904	0.0106492	0.0323834
sp|P17844|DDX5	0.678021	7.94758e-06	7.7963e-05
sp|P17858|K6PL	0.499666	0.0166436	0.0464793
sp|P17900|SAP3	0.464215	0.0180875	0.049594
sp|P17931|LEG3	-1.49669	6.3971e-07	8.76766e-06
sp|P17980|PRS6A	0.765289	8.77511e-10	2.97507e-08
sp|P17987|TCPA	0.409871	2.09382e-05	0.00017441
sp|P18031|PTN1	0.759798	0.00159293	0.00697892
sp|P18084|ITB5	-0.211539	0.549531	0.679225
sp|P18085|ARF4	0.214851	0.338131	0.478885
sp|P18124|RL7	0.0992516	0.445121	0.586364
sp|P18136|KV313	-1.21737	0.017455	0.0482571
sp|P18206|VINC	-2.00608	1.75628e-11	1.11279e-09
sp|P18428|LBP	-0.790393	0.00486834	0.0175197
sp|P18440|ARY1	-0.396713	0.0617099	0.130048
sp|P18583|SON	1.07198	6.4466e-05	0.000451379
sp|P18621|RL17	0.645023	0.000727899	0.00359301
sp|P18669|PGAM1	-0.339119	0.0245369	0.0636477
sp|P18754|RCC1	-0.529917	0.327814	0.468392
sp|P18858|DNLI1	-0.33607	0.23239	0.364524
sp|P19012|K1C15	-1.52818	3.2997e-05	0.000256607
sp|P19013|K2C4	-0.950449	0.0570131	0.122624
sp|P19022|CADH2	-0.630954	0.00818321	0.0262474
sp|P19105|ML12A	-1.20792	2.48491e-09	7.02335e-08
sp|P19174|PLCG1	0.705279	0.0178199	0.0490904
sp|P19338|NUCL	1.00484	1.84229e-05	0.000157184
sp|P19367|HXK1	-0.44409	0.00170502	0.00737125
sp|P19388|RPAB1	-0.558245	0.103014	0.191788
sp|P19404|NDUV2	0.223809	0.612349	0.73334
sp|P19440|GGT1	-1.36398	0.0315661	0.0776101
sp|P19525|E2AK2	0.688909	4.92845e-06	5.20587e-05
sp|P19623|SPEE	0.476414	0.0295748	0.0736702
sp|P19634|SL9A1	0.240881	0.536104	0.669264
sp|P19652|A1AG2	-0.678884	0.00830638	0.0266177
sp|P19784|CSK22	0.294867	0.242229	0.375537
sp|P19801|AOC1	-1.24744	0.0287489	0.0720586
sp|P19823|ITIH2	-0.711819	0.000171584	0.00103783
sp|P19827|ITIH1	0.0367201	0.886546	0.927836
sp|P19838|NFKB1	-0.12015	0.467489	0.606323
sp|P19971|TYPH	0.261273	0.285155	0.424874
sp|P20020|AT2B1	0.121937	0.572312	0.69889
sp|P20036|DPA1	0.181881	0.403538	0.547062
sp|P20039|2B1B	-0.484056	0.0491143	0.109096
sp|P20042|IF2B	0.349748	0.00051535	0.00268299
sp|P20073|ANXA7	0.304438	0.0146639	0.0418025
sp|P20151|KLK2	0.346077	0.325598	0.466369
sp|P20160|CAP7	-0.604485	0.0757628	0.15159
sp|P20290|BTF3	0.135835	0.543175	0.675218
sp|P20337|RAB3B	-0.0658216	0.844251	0.897405
sp|P20338|RAB4A	-0.140294	0.681822	0.782668
sp|P20339|RAB5A	0.183618	0.507589	0.645412
sp|P20340|RAB6A	-0.0693307	0.623421	0.741164
sp|P20585|MSH3	-0.967773	0.0411765	0.0949
sp|P20591|MX1	0.383445	0.069646	0.142713
sp|P20618|PSB1	0.731976	7.07889e-05	0.000485105
sp|P20645|MPRD	0.438774	0.0407508	0.0941997
sp|P20674|COX5A	0.895138	1.92115e-07	3.05565e-06
sp|P20700|LMNB1	0.834917	7.52207e-05	0.000509156
sp|P20711|DDC	-0.342523	0.499857	0.638238
sp|P20774|MIME	-2.28616	1.02719e-07	1.74895e-06
sp|P20810|ICAL	-0.548147	9.6897e-05	0.000633683
sp|P20839|IMDH1	0.119566	0.556139	0.684183
sp|P20851|C4BPB	-0.190863	0.566098	0.694094
sp|P20908|CO5A1	0.212912	0.446291	0.586706
sp|P20962|PTMS	0.439003	0.0273073	0.0692992
sp|P21266|GSTM3	-1.88756	6.30554e-08	1.16607e-06
sp|P21281|VATB2	0.158346	0.35293	0.494051
sp|P21291|CSRP1	-3.17511	6.1906e-14	1.19633e-11
sp|P21333|FLNA	-2.70044	1.65928e-13	2.56525e-11
sp|P21397|AOFA	1.09693	6.59273e-05	0.000459944
sp|P21399|ACOC	-0.0514903	0.782156	0.854689
sp|P21589|5NTD	-1.19928	2.88408e-07	4.30384e-06
sp|P21741|MK	-0.0170649	0.963619	0.976505
sp|P21796|VDAC1	0.803739	5.80565e-05	0.000416305
sp|P21810|PGS1	-0.290763	0.235441	0.368413
sp|P21912|DHSB	0.567986	3.54586e-05	0.000273003
sp|P21926|CD9	0.0588892	0.680886	0.782057
sp|P21953|ODBB	0.383299	0.093663	0.178681
sp|P21964|COMT	0.303767	0.0858991	0.166834
sp|P21980|TGM2	0.624317	0.00837825	0.0267841
sp|P22033|MUTA	0.966044	0.000247094	0.00142328
sp|P22059|OSBP1	1.06757	3.84626e-06	4.24737e-05
sp|P22061|PIMT	-0.457614	0.000128087	0.000808912
sp|P22087|FBRL	1.52677	3.93867e-10	1.55336e-08
sp|P22090|RS4Y1	-0.0482618	0.869448	0.916644
sp|P22102|PUR2	0.680091	0.000324399	0.00181185
sp|P22105|TENX	-0.134983	0.606137	0.728241
sp|P22234|PUR6	0.780055	1.18882e-06	1.54188e-05
sp|P22307|NLTP	-0.0257645	0.86613	0.913893
sp|P22314|UBA1	1.17347	0.000615833	0.0031073
sp|P22352|GPX3	-0.363956	0.0353166	0.0847292
sp|P22392|NDKB	1.15697	5.19597e-12	4.09845e-10
sp|P22413|ENPP1	-0.434459	0.00533566	0.0189196
sp|P22570|ADRO	0.380966	0.0311303	0.0766729
sp|P22626|ROA2	0.679618	3.59502e-07	5.20402e-06
sp|P22692|IBP4	0.105064	0.674597	0.778769
sp|P22695|QCR2	0.498899	0.00036347	0.00199831
sp|P22830|HEMH	0.471719	0.0271371	0.0690487
sp|P22891|PROZ	0.290224	0.475034	0.61349
sp|P23141|EST1	-1.20169	5.25583e-06	5.44606e-05
sp|P23142|FBLN1	-2.07803	7.01909e-07	9.48558e-06
sp|P23193|TCEA1	0.0841441	0.769624	0.846018
sp|P23246|SFPQ	1.39767	4.37296e-08	8.57943e-07
sp|P23258|TBG1	0.096189	0.446916	0.587327
sp|P23284|PPIB	1.10744	1.84751e-09	5.49278e-08
sp|P23368|MAOM	0.335648	0.0430763	0.0980507
sp|P23378|GCSP	0.121525	0.782846	0.855201
sp|P23381|SYWC	0.26749	0.0543821	0.118482
sp|P23396|RS3	0.617908	0.00222926	0.00917583
sp|P23458|JAK1	0.318823	0.137102	0.240318
sp|P23526|SAHH	0.390823	0.000106193	0.00068865
sp|P23528|COF1	0.269167	0.00412911	0.015199
sp|P23588|IF4B	0.361854	0.00675338	0.0225794
sp|P23634|AT2B4	-0.615493	0.0143324	0.0410941
sp|P23743|DGKA	-0.0203948	0.933607	0.957895
sp|P23786|CPT2	1.36238	1.63203e-08	3.58397e-07
sp|P23919|KTHY	1.00587	0.00250767	0.0101276
sp|P23921|RIR1	0.872122	0.000124835	0.000792261
sp|P23946|CMA1	-1.49814	0.00671048	0.0225139
sp|P24043|LAMA2	0.432704	0.0397614	0.0927631
sp|P24158|PRTN3	0.451374	0.161444	0.275245
sp|P24390|ERD21	-0.925782	0.0367737	0.0871431
sp|P24534|EF1B	0.765565	0.00885769	0.0279799
sp|P24539|AT5F1	0.277206	0.0118526	0.0351557
sp|P24557|THAS	-0.551432	0.131946	0.23335
sp|P24592|IBP6	0.0500659	0.927109	0.952745
sp|P24593|IBP5	-0.54789	0.13125	0.232698
sp|P24666|PPAC	0.375925	0.237603	0.371045
sp|P24752|THIL	0.144996	0.496312	0.63455
sp|P24821|TENA	-0.538206	0.0633308	0.132669
sp|P24844|MYL9	-3.55339	7.71968e-16	2.98366e-13
sp|P24855|DNAS1	-0.874079	0.0180263	0.0494828
sp|P24928|RPB1	0.359248	0.324502	0.465727
sp|P25098|ARBK1	-0.119575	0.522234	0.657894
sp|P25205|MCM3	-0.812125	0.00810195	0.02603
sp|P25311|ZA2G	-2.18949	1.33589e-08	2.95042e-07
sp|P25325|THTM	0.441444	0.0196837	0.0530072
sp|P25398|RS12	0.545236	0.00661014	0.0222934
sp|P25440|BRD2	-0.0114279	0.953654	0.968458
sp|P25445|TNR6	-0.213775	0.287618	0.427885
sp|P25685|DNJB1	-0.189847	0.600522	0.724622
sp|P25705|ATPA	0.558446	0.0217266	0.0572806
sp|P25786|PSA1	0.23318	0.114285	0.208552
sp|P25787|PSA2	0.408327	0.000403139	0.00217921
sp|P25788|PSA3	0.60636	5.48366e-10	2.03792e-08
sp|P25789|PSA4	0.204423	0.445926	0.586706
sp|P25815|S100P	-0.232733	0.669768	0.774916
sp|P26006|ITA3	-0.680002	0.00206202	0.00866271
sp|P26038|MOES	-0.885513	6.76406e-08	1.23901e-06
sp|P26196|DDX6	0.264993	0.148012	0.255844
sp|P26358|DNMT1	0.00549716	0.986101	0.990972
sp|P26368|U2AF2	0.456921	0.06924	0.142196
sp|P26373|RL13	-0.414258	0.223926	0.354411
sp|P26440|IVD	1.58586	1.319e-10	6.14207e-09
sp|P26447|S10A4	-0.937755	3.7559e-05	0.000286889
sp|P26583|HMGB2	0.637192	0.00258966	0.0103936
sp|P26599|PTBP1	1.1136	3.47651e-08	7.03494e-07
sp|P26639|SYTC	-0.0701941	0.638786	0.75227
sp|P26640|SYVC	0.636401	5.96876e-05	0.000425632
sp|P26641|EF1G	0.711013	3.43975e-06	3.86472e-05
sp|P26885|FKBP2	0.325134	0.0726116	0.146934
sp|P27144|KAD4	0.697754	1.74094e-05	0.000150512
sp|P27169|PON1	-0.55478	0.272803	0.409152
sp|P27338|AOFB	-1.87444	1.91006e-08	4.12424e-07
sp|P27348|1433T	0.377411	0.000713971	0.00353677
sp|P27361|MK03	-0.0146177	0.930098	0.954802
sp|P27449|VATL	-0.0742326	0.819718	0.879419
sp|P27487|DPP4	-0.154396	0.467925	0.606686
sp|P27635|RL10	0.626452	0.0225064	0.0590945
sp|P27658|CO8A1	0.178884	0.635755	0.750458
sp|P27694|RFA1	0.653748	0.000606107	0.00307026
sp|P27695|APEX1	1.25717	4.58497e-08	8.90499e-07
sp|P27701|CD82	0.265508	0.269625	0.405645
sp|P27708|PYR1	0.191577	0.212148	0.338964
sp|P27797|CALR	1.05892	2.70174e-05	0.000219836
sp|P27816|MAP4	-0.215331	0.417113	0.558414
sp|P27824|CALX	0.944994	3.6024e-08	7.21413e-07
sp|P27986|P85A	-0.372239	0.164708	0.279209
sp|P28062|PSB8	0.0735845	0.599801	0.723995
sp|P28065|PSB9	-0.131	0.698017	0.796526
sp|P28066|PSA5	-0.0515953	0.71154	0.805541
sp|P28067|DMA	-0.493294	0.0423576	0.0966424
sp|P28070|PSB4	0.277295	0.057214	0.122919
sp|P28074|PSB5	0.503819	6.83456e-05	0.000471706
sp|P28161|GSTM2	-1.98633	1.85772e-11	1.15808e-09
sp|P28288|ABCD3	0.408094	0.00883228	0.0279799
sp|P28289|TMOD1	-1.02056	3.45459e-05	0.000267039
sp|P28300|LYOX	-0.450714	0.104053	0.193349
sp|P28330|ACADL	-0.056434	0.810187	0.874441
sp|P28331|NDUS1	0.172256	0.291859	0.431733
sp|P28482|MK01	-0.855916	1.63568e-06	2.05925e-05
sp|P28799|GRN	-0.526228	0.0697482	0.142784
sp|P28827|PTPRM	-0.726779	0.0253786	0.065567
sp|P28838|AMPL	1.23798	2.5829e-08	5.42549e-07
sp|P28907|CD38	-1.22775	2.9429e-05	0.000234039
sp|P29084|T2EB	-1.91218	0.000442893	0.00236434
sp|P29122|PCSK6	-0.25915	0.639147	0.75227
sp|P29144|TPP2	0.667296	7.26247e-05	0.000494181
sp|P29218|IMPA1	-0.172973	0.381019	0.523325
sp|P29353|SHC1	0.241893	0.398465	0.542851
sp|P29373|RABP2	-0.589894	0.081445	0.159952
sp|P29401|TKT	0.574413	0.00199484	0.00844361
sp|P29466|CASP1	-0.746225	0.0822957	0.161376
sp|P29536|LMOD1	-1.9923	1.59584e-12	1.54198e-10
sp|P29590|PML	-0.108265	0.462012	0.601845
sp|P29692|EF1D	0.367395	0.0217828	0.0573896
sp|P29728|OAS2	0.680678	0.00154489	0.00681372
sp|P29966|MARCS	0.189984	0.485935	0.623967
sp|P29992|GNA11	-0.430793	0.111795	0.205365
sp|P30038|AL4A1	0.51461	0.0239538	0.0623443
sp|P30039|PBLD	0.180555	0.333486	0.473966
sp|P30040|ERP29	-0.245527	0.397775	0.542101
sp|P30041|PRDX6	0.0853476	0.576825	0.703046
sp|P30042|ES1	1.11116	5.69722e-08	1.06892e-06
sp|P30043|BLVRB	-0.246868	0.162295	0.276209
sp|P30044|PRDX5	0.302315	0.103927	0.193207
sp|P30046|DOPD	0.41575	0.00836948	0.0267782
sp|P30048|PRDX3	0.518471	3.13423e-06	3.56288e-05
sp|P30049|ATPD	0.155188	0.314787	0.456453
sp|P30050|RL12	0.867041	4.34446e-05	0.000323533
sp|P30084|ECHM	1.38748	1.17032e-10	5.58432e-09
sp|P30085|KCY	1.19535	3.65427e-11	2.13996e-09
sp|P30086|PEBP1	0.248536	0.183885	0.304244
sp|P30101|PDIA3	0.680732	0.0001988	0.00118209
sp|P30153|2AAA	0.203042	0.0563589	0.121774
sp|P30273|FCERG	-1.35749	0.0172893	0.0479363
sp|P30405|PPIF	-0.0903695	0.650692	0.760945
sp|P30414|NKTR	-0.822179	0.0277039	0.0700297
sp|P30419|NMT1	0.739372	0.0105986	0.0322803
sp|P30481|1B44	-0.0328723	0.892463	0.930536
sp|P30501|1C02	0.0666303	0.725689	0.816459
sp|P30519|HMOX2	0.0614733	0.889628	0.928831
sp|P30520|PURA2	0.103983	0.626916	0.742805
sp|P30566|PUR8	0.488498	0.132023	0.23335
sp|P30613|KPYR	-0.13261	0.343742	0.484523
sp|P30626|SORCN	0.187731	0.19194	0.314475
sp|P30711|GSTT1	-1.30811	2.25019e-05	0.000186231
sp|P30740|ILEU	-0.72708	0.000193316	0.00115482
sp|P30837|AL1B1	-0.487081	0.00114655	0.00528177
sp|P30876|RPB2	0.379702	0.00206127	0.00866271
sp|P31040|DHSA	0.818431	0.00323479	0.0124651
sp|P31146|COR1A	-0.707427	0.0307211	0.0759187
sp|P31150|GDIA	-0.121349	0.505119	0.643597
sp|P31153|METK2	-0.120531	0.220877	0.350448
sp|P31327|CPSM	-0.165659	0.619455	0.739177
sp|P31689|DNJA1	0.701306	0.0102416	0.0314156
sp|P31749|AKT1	-0.300713	0.300126	0.44106
sp|P31930|QCR1	1.31058	7.06141e-09	1.74951e-07
sp|P31937|3HIDH	0.991395	7.04124e-09	1.74951e-07
sp|P31939|PUR9	0.398278	0.016325	0.0458409
sp|P31942|HNRH3	0.312564	0.0092505	0.0289265
sp|P31946|1433B	-0.112729	0.443199	0.585228
sp|P31947|1433S	-0.540721	0.0252572	0.0652971
sp|P31948|STIP1	0.295609	0.00771846	0.0251568
sp|P31949|S10AB	0.0692558	0.70236	0.799225
sp|P32119|PRDX2	0.864458	1.49907e-07	2.45504e-06
sp|P32322|P5CR1	2.07275	2.27473e-07	3.53946e-06
sp|P32455|GBP1	0.538932	0.0808253	0.159139
sp|P32456|GBP2	-0.15034	0.619907	0.739488
sp|P32929|CGL	0.0325015	0.926057	0.951918
sp|P32969|RL9	0.683159	1.27245e-06	1.64482e-05
sp|P33121|ACSL1	-0.150044	0.325495	0.466369
sp|P33176|KINH	0.365349	0.00378961	0.0141652
sp|P33241|LSP1	-1.31311	0.000168074	0.00101979
sp|P33316|DUT	1.29758	1.67238e-06	2.08447e-05
sp|P33527|MRP1	0.396311	0.048342	0.107752
sp|P33778|H2B1B	0.524933	0.401805	0.545862
sp|P33908|MA1A1	-0.0582683	0.850244	0.902304
sp|P33991|MCM4	-0.212465	0.141108	0.246111
sp|P33992|MCM5	-0.0670236	0.801455	0.868412
sp|P33993|MCM7	0.479875	0.14667	0.253979
sp|P34059|GALNS	-0.850249	0.0104788	0.0320446
sp|P34096|RNAS4	-0.441121	0.150661	0.260189
sp|P34741|SDC2	-0.499625	0.118017	0.213547
sp|P34896|GLYC	-0.389846	0.317	0.458706
sp|P34897|GLYM	0.0200785	0.913167	0.943173
sp|P34913|HYES	-1.45499	3.135e-05	0.000247281
sp|P34932|HSP74	-0.0552431	0.699035	0.797217
sp|P34949|MPI	0.566221	0.00119383	0.005467
sp|P35052|GPC1	-0.569647	0.291021	0.430956
sp|P35080|PROF2	0.131517	0.354785	0.495814
sp|P35221|CTNA1	0.442728	0.0473193	0.105967
sp|P35222|CTNB1	0.451383	0.016276	0.0457502
sp|P35226|BMI1	-0.529025	0.033244	0.0810138
sp|P35232|PHB	1.147	2.98722e-08	6.14128e-07
sp|P35237|SPB6	0.190792	0.332763	0.473189
sp|P35241|RADI	-0.243435	0.412472	0.554506
sp|P35244|RFA3	1.07523	4.46696e-08	8.7196e-07
sp|P35269|T2FA	0.423926	0.0466693	0.104748
sp|P35270|SPRE	0.799092	0.000752005	0.00367911
sp|P35442|TSP2	-0.0654085	0.832531	0.88814
sp|P35443|TSP4	-0.143875	0.565798	0.694005
sp|P35475|IDUA	0.794999	0.0022141	0.00913509
sp|P35503|UD13	0.0567416	0.7575	0.837453
sp|P35520|CBS	-0.489849	0.0123935	0.0363988
sp|P35542|SAA4	0.171141	0.522469	0.657894
sp|P35555|FBN1	-0.139358	0.677444	0.779796
sp|P35573|GDE	-0.52698	0.0122187	0.0359676
sp|P35579|MYH9	1.00009	2.35293e-10	1.01045e-08
sp|P35580|MYH10	0.52169	0.00277286	0.0110372
sp|P35606|COPB2	0.650818	0.00139685	0.00626313
sp|P35610|SOAT1	0.76598	2.95482e-05	0.000234504
sp|P35611|ADDA	-0.382043	0.163211	0.27728
sp|P35612|ADDB	1.06286	0.0268263	0.0684832
sp|P35613|BASI	0.269121	0.263136	0.398207
sp|P35637|FUS	0.794992	1.54916e-05	0.000137328
sp|P35658|NU214	0.743155	0.000947454	0.00448214
sp|P35659|DEK	0.454668	0.00713251	0.0236185
sp|P35749|MYH11	-3.42253	2.13104e-12	2.00889e-10
sp|P35813|PPM1A	0.570323	0.00135089	0.00609242
sp|P35914|HMGCL	0.740998	0.000283707	0.00160781
sp|P35998|PRS7	0.948256	9.60488e-06	9.18882e-05
sp|P36269|GGT5	0.361142	0.12932	0.230015
sp|P36405|ARL3	0.301399	0.0914275	0.175368
sp|P36507|MP2K2	-0.473299	0.00417921	0.0153542
sp|P36542|ATPG	0.449202	0.000315422	0.00176938
sp|P36543|VATE1	1.00772	4.25419e-06	4.64476e-05
sp|P36551|HEM6	0.719746	0.0478912	0.107056
sp|P36578|RL4	1.11039	4.34717e-06	4.73291e-05
sp|P36776|LONM	1.03829	0.00307187	0.0120048
sp|P36871|PGM1	-0.97352	3.14671e-09	8.50493e-08
sp|P36873|PP1G	-0.851888	0.00300955	0.0117851
sp|P36896|ACV1B	-0.831802	6.4135e-05	0.000449876
sp|P36915|GNL1	0.0106556	0.980101	0.986482
sp|P36955|PEDF	-0.567087	0.0354286	0.0847874
sp|P36957|ODO2	0.409585	0.0278102	0.0702067
sp|P36959|GMPR1	-0.38376	0.312974	0.454965
sp|P36969|GPX4	0.410973	0.0103357	0.0316792
sp|P37108|SRP14	0.720109	0.0112951	0.0339469
sp|P37198|NUP62	1.37343	1.90551e-05	0.000161863
sp|P37235|HPCL1	0.372378	0.141586	0.246722
sp|P37268|FDFT	-0.0851874	0.788378	0.859216
sp|P37802|TAGL2	-0.479911	0.00371023	0.0139495
sp|P37837|TALDO	0.823522	2.71946e-09	7.51061e-08
sp|P37840|SYUA	0.250283	0.278871	0.41728
sp|P38117|ETFB	1.12593	2.56705e-09	7.18961e-08
sp|P38435|VKGC	0.170299	0.601324	0.725052
sp|P38571|LICH	0.347165	0.320846	0.462195
sp|P38606|VATA	0.342212	0.00675142	0.0225794
sp|P38646|GRP75	1.2228	8.12799e-10	2.81839e-08
sp|P38919|IF4A3	0.659232	0.00099241	0.00464929
sp|P38935|SMBP2	0.0965008	0.706509	0.80219
sp|P39019|RS19	1.25084	4.49982e-09	1.17512e-07
sp|P39023|RL3	0.828107	4.13367e-06	4.52596e-05
sp|P39059|COFA1	-0.545497	0.0152483	0.043239
sp|P39060|COIA1	-0.601388	0.00091502	0.00434104
sp|P39210|MPV17	-0.108381	0.621367	0.74041
sp|P39656|OST48	0.719448	0.000116423	0.000744992
sp|P39687|AN32A	0.559491	0.000152224	0.000938353
sp|P39748|FEN1	0.522683	0.0555732	0.1205
sp|P40121|CAPG	0.0253445	0.940426	0.96081
sp|P40123|CAP2	-0.986801	9.65252e-05	0.000632322
sp|P40189|IL6RB	0.0614046	0.836825	0.89149
sp|P40222|TXLNA	-0.91116	0.0380158	0.0894284
sp|P40227|TCPZ	0.256739	0.0318677	0.0782521
sp|P40261|NNMT	0.427223	0.0947474	0.180393
sp|P40306|PSB10	-0.516139	0.288272	0.428579
sp|P40429|RL13A	-0.091196	0.740389	0.825146
sp|P40616|ARL1	0.491116	0.00621426	0.0212738
sp|P40763|STAT3	0.0634842	0.511402	0.647631
sp|P40925|MDHC	-0.401119	6.17248e-05	0.000438107
sp|P40926|MDHM	1.63634	1.10211e-19	2.12983e-16
sp|P40937|RFC5	0.0283382	0.872812	0.918437
sp|P40939|ECHA	0.455619	0.000128646	0.000811119
sp|P41091|IF2G	0.642076	0.000453315	0.0023968
sp|P41218|MNDA	-0.616982	0.0146173	0.0417561
sp|P41219|PERI	-0.889084	0.00616681	0.0211431
sp|P41223|BUD31	1.0347	0.000352558	0.00194385
sp|P41236|IPP2	-0.455358	0.000587445	0.00301124
sp|P41240|CSK	0.742994	0.00780648	0.025376
sp|P41250|SYG	-0.135666	0.675235	0.779085
sp|P41252|SYIC	0.431842	0.0150456	0.0427582
sp|P42126|ECI1	0.506516	0.000518925	0.00268853
sp|P42166|LAP2A	0.307707	0.461831	0.601845
sp|P42167|LAP2B	0.380982	0.0340162	0.0824796
sp|P42224|STAT1	0.492521	0.0186778	0.0506595
sp|P42226|STAT6	-0.395984	0.0416513	0.0957088
sp|P42229|STA5A	-0.0155698	0.960488	0.974278
sp|P42330|AK1C3	-0.576252	0.0413336	0.0951486
sp|P42331|RHG25	-1.8545	0.0111817	0.0337109
sp|P42338|PK3CB	0.426309	0.185789	0.306869
sp|P42566|EPS15	0.543002	0.0152429	0.043239
sp|P42575|CASP2	-0.369142	0.121315	0.218899
sp|P42677|RS27	0.890528	5.09838e-05	0.000373205
sp|P42695|CNDD3	-0.265802	0.0421222	0.0964469
sp|P42704|LPPRC	1.26183	2.48952e-09	7.02335e-08
sp|P42765|THIM	-0.479035	0.0528225	0.115736
sp|P42766|RL35	0.210939	0.358944	0.500115
sp|P42771|CD2A1	0.302275	0.411976	0.554032
sp|P42785|PCP	0.346029	0.155586	0.26738
sp|P42892|ECE1	-0.160862	0.309359	0.450687
sp|P43034|LIS1	-0.15987	0.415381	0.556482
sp|P43121|MUC18	-1.50073	1.55404e-05	0.000137445
sp|P43155|CACP	1.03148	8.21189e-05	0.000548169
sp|P43243|MATR3	0.726722	7.19606e-07	9.69086e-06
sp|P43246|MSH2	1.32163	1.67728e-06	2.08447e-05
sp|P43251|BTD	0.382578	0.295354	0.435593
sp|P43304|GPDM	1.07224	8.27965e-07	1.10348e-05
sp|P43307|SSRA	0.62499	0.00792704	0.0256443
sp|P43378|PTN9	-1.13388	0.0099384	0.0306313
sp|P43487|RANG	0.295832	0.0854187	0.166152
sp|P43490|NAMPT	-0.028863	0.872311	0.918159
sp|P43652|AFAM	-0.0414676	0.845604	0.89812
sp|P43686|PRS6B	0.61234	0.000188404	0.00113248
sp|P43897|EFTS	0.156158	0.669093	0.774497
sp|P45880|VDAC2	0.340345	0.0353913	0.0847874
sp|P45954|ACDSB	1.43515	4.8556e-10	1.85811e-08
sp|P45973|CBX5	0.278226	0.345219	0.486074
sp|P45974|UBP5	0.578071	2.89583e-05	0.000231726
sp|P45985|MP2K4	0.302913	0.134133	0.236292
sp|P46060|RAGP1	0.651517	0.00197468	0.00840544
sp|P46063|RECQ1	0.396339	0.0404432	0.0938252
sp|P46108|CRK	-0.232768	0.00831242	0.0266177
sp|P46109|CRKL	0.329054	0.00795394	0.0256858
sp|P46379|BAG6	-0.0469384	0.898928	0.933465
sp|P46459|NSF	0.645869	0.00120646	0.00550528
sp|P46527|CDN1B	-0.0692891	0.677708	0.779798
sp|P46734|MP2K3	0.515281	0.0482958	0.107752
sp|P46736|BRCC3	0.763743	0.0069087	0.0230033
sp|P46776|RL27A	0.7314	0.000142179	0.000880646
sp|P46777|RL5	0.96767	2.17072e-08	4.63526e-07
sp|P46778|RL21	0.456095	0.115002	0.209464
sp|P46779|RL28	-0.19015	0.34673	0.487668
sp|P46781|RS9	0.564022	0.000153477	0.000943066
sp|P46782|RS5	0.310873	0.169596	0.285864
sp|P46783|RS10	1.34001	8.54663e-08	1.50149e-06
sp|P46821|MAP1B	-0.42207	0.0382177	0.0897397
sp|P46926|GNPI1	-0.429525	0.0451248	0.101873
sp|P46939|UTRO	0.00431948	0.97672	0.984361
sp|P46940|IQGA1	-0.0544511	0.616898	0.736808
sp|P46976|GLYG	-2.13222	2.59049e-06	3.00668e-05
sp|P46977|STT3A	-0.124707	0.604865	0.727608
sp|P47736|RPGP1	0.62468	0.00227001	0.00930393
sp|P47755|CAZA2	-0.226837	0.0198283	0.0532938
sp|P47756|CAPZB	-0.31467	0.000597868	0.00304448
sp|P47895|AL1A3	-0.0304679	0.912948	0.943173
sp|P47897|SYQ	0.513687	0.0216921	0.0572806
sp|P47914|RL29	0.339826	0.252433	0.38778
sp|P47985|UCRI	-0.002762	0.989671	0.993007
sp|P48047|ATPO	0.451901	0.000729973	0.00359557
sp|P48059|LIMS1	-0.339727	0.117765	0.21339
sp|P48066|S6A11	-1.32126	2.81606e-05	0.000226751
sp|P48147|PPCE	0.277212	0.0921886	0.176565
sp|P48163|MAOX	-0.364695	0.262529	0.398055
sp|P48444|COPD	0.510149	1.15035e-05	0.000106878
sp|P48449|ERG7	-0.26379	0.177612	0.29602
sp|P48506|GSH1	-0.406432	0.0751721	0.150852
sp|P48507|GSH0	0.0131612	0.96588	0.977259
sp|P48539|PCP4	-2.64723	1.02016e-15	3.28578e-13
sp|P48553|TPC10	0.205775	0.528707	0.663028
sp|P48556|PSMD8	0.110641	0.664856	0.771441
sp|P48634|PRC2A	-0.708579	0.0159564	0.0449502
sp|P48637|GSHB	0.19219	0.427007	0.569687
sp|P48643|TCPE	0.821032	2.11365e-06	2.52918e-05
sp|P48651|PTSS1	-0.438995	0.0621253	0.130622
sp|P48681|NEST	-0.85323	0.0939157	0.179015
sp|P48729|KC1A	0.349241	0.0206297	0.054951
sp|P48735|IDHP	0.488358	0.00221645	0.00913509
sp|P48739|PIPNB	-0.25497	0.0423369	0.0966424
sp|P48960|CD97	-0.945139	0.0385227	0.0902913
sp|P49005|DPOD2	0.257048	0.264869	0.399891
sp|P49006|MRP	2.0076	1.18022e-05	0.000108868
sp|P49023|PAXI	-0.546966	0.0401314	0.0932139
sp|P49189|AL9A1	-0.253807	0.105972	0.195972
sp|P49221|TGM4	-0.338434	0.412979	0.554608
sp|P49257|LMAN1	0.382038	0.0383838	0.0900202
sp|P49321|NASP	0.419453	0.110832	0.203983
sp|P49327|FAS	1.62217	2.28943e-07	3.53946e-06
sp|P49356|FNTB	0.251617	0.40225	0.546274
sp|P49366|DHYS	0.0270548	0.906743	0.939309
sp|P49368|TCPG	0.926786	7.66209e-08	1.37739e-06
sp|P49406|RM19	0.969977	0.00211422	0.00884675
sp|P49407|ARRB1	-0.428633	0.0240672	0.0625974
sp|P49411|EFTU	0.937491	1.38323e-11	9.26092e-10
sp|P49419|AL7A1	0.823545	0.0025	0.0101072
sp|P49447|CY561	-0.643436	0.0594307	0.126417
sp|P49458|SRP09	-0.136903	0.368808	0.509815
sp|P49585|PCY1A	-0.5567	0.0186637	0.0506567
sp|P49588|SYAC	-0.0342601	0.814177	0.876544
sp|P49589|SYCC	0.318823	0.143473	0.249514
sp|P49590|SYHM	-2.68621	0.000915381	0.00434104
sp|P49591|SYSC	0.705619	0.000296624	0.00167365
sp|P49711|CTCF	-0.22207	0.243055	0.376365
sp|P49720|PSB3	0.130513	0.481193	0.619112
sp|P49721|PSB2	0.37874	0.0324997	0.079501
sp|P49736|MCM2	0.198592	0.492433	0.630716
sp|P49747|COMP	0.0279501	0.879131	0.922003
sp|P49748|ACADV	-0.14653	0.428507	0.571164
sp|P49754|VPS41	-0.127841	0.708029	0.802738
sp|P49755|TMEDA	0.755841	7.64652e-05	0.000516675
sp|P49756|RBM25	0.743348	0.000115236	0.000739849
sp|P49770|EI2BB	-0.0525835	0.741051	0.825473
sp|P49773|HINT1	0.303159	0.0311453	0.0766729
sp|P49789|FHIT	0.832332	0.000282323	0.00160468
sp|P49790|NU153	-0.136302	0.715713	0.808209
sp|P49792|RBP2	-0.00652016	0.975628	0.983773
sp|P49821|NDUV1	0.524825	0.000732138	0.00359557
sp|P49841|GSK3B	0.585656	0.0842607	0.164479
sp|P49848|TAF6	0.159412	0.563725	0.691682
sp|P49902|5NTC	0.119087	0.603448	0.726581
sp|P49903|SPS1	1.02023	1.77732e-06	2.18768e-05
sp|P49915|GUAA	0.480021	0.0311385	0.0766729
sp|P49916|DNLI3	0.224378	0.292181	0.431832
sp|P49959|MRE11	0.901891	0.000134301	0.000842652
sp|P49961|ENTP1	-0.705788	0.0692194	0.142196
sp|P50148|GNAQ	-0.0224261	0.953581	0.968458
sp|P50150|GBG4	-0.821742	0.00144891	0.00644424
sp|P50151|GBG10	0.816157	0.00126516	0.00576631
sp|P50213|IDH3A	-0.123593	0.575412	0.701788
sp|P50225|ST1A1	-0.0101237	0.971168	0.980299
sp|P50336|PPOX	1.90694	3.83578e-07	5.49085e-06
sp|P50395|GDIB	0.637545	3.25909e-05	0.000254669
sp|P50402|EMD	0.0647929	0.778357	0.851983
sp|P50416|CPT1A	-0.547365	0.00115016	0.00529212
sp|P50453|SPB9	-0.484219	0.309186	0.450674
sp|P50454|SERPH	0.601183	0.000433971	0.00232635
sp|P50479|PDLI4	-1.22754	0.00032702	0.00182123
sp|P50502|F10A1	0.509736	0.0061196	0.0210242
sp|P50542|PEX5	-0.407515	0.101974	0.190309
sp|P50552|VASP	-0.829881	1.31259e-07	2.17732e-06
sp|P50570|DYN2	0.181442	0.106409	0.196593
sp|P50579|MAP2	-0.661572	0.0691311	0.142196
sp|P50583|AP4A	0.175682	0.323101	0.464576
sp|P50750|CDK9	0.394557	0.0261294	0.0670585
sp|P50851|LRBA	0.923317	2.28741e-09	6.54878e-08
sp|P50895|BCAM	-0.210775	0.258689	0.394879
sp|P50897|PPT1	0.235555	0.290171	0.430853
sp|P50914|RL14	0.144866	0.337491	0.478329
sp|P50990|TCPQ	0.859571	0.00031884	0.00178338
sp|P50991|TCPD	0.956451	4.25487e-08	8.43336e-07
sp|P50995|ANX11	-0.380065	0.00441433	0.0160654
sp|P51003|PAPOA	0.350433	0.179751	0.299198
sp|P51114|FXR1	0.383862	0.0406634	0.0941572
sp|P51116|FXR2	0.326489	0.0612804	0.129496
sp|P51148|RAB5C	-0.130076	0.538728	0.671456
sp|P51149|RAB7A	0.512469	0.00129886	0.00589903
sp|P51153|RAB13	0.790852	0.0365913	0.0868174
sp|P51159|RB27A	-0.90398	0.000515772	0.00268299
sp|P51178|PLCD1	-0.527701	0.0434365	0.0986961
sp|P51398|RT29	0.227924	0.301362	0.442708
sp|P51452|DUS3	-1.14797	9.86522e-08	1.69237e-06
sp|P51531|SMCA2	-0.468497	0.0307971	0.0760094
sp|P51532|SMCA4	0.701188	0.053714	0.117224
sp|P51553|IDH3G	0.0872653	0.560002	0.687987
sp|P51570|GALK1	-0.222272	0.317889	0.459477
sp|P51571|SSRD	0.926182	3.06422e-06	3.52476e-05
sp|P51580|TPMT	0.296307	0.309233	0.450674
sp|P51608|MECP2	-0.0636325	0.762576	0.8409
sp|P51648|AL3A2	-0.586046	0.0304805	0.0754691
sp|P51649|SSDH	-0.056346	0.860364	0.90979
sp|P51659|DHB4	1.00826	9.28357e-06	8.92562e-05
sp|P51665|PSMD7	0.986247	2.41971e-07	3.66752e-06
sp|P51687|SUOX	-0.211523	0.42636	0.56902
sp|P51688|SPHM	0.079587	0.6455	0.756878
sp|P51692|STA5B	-0.0842905	0.798649	0.866099
sp|P51798|CLCN7	0.0418195	0.864828	0.913018
sp|P51805|PLXA3	0.242065	0.444678	0.58598
sp|P51808|DYLT3	-0.122959	0.510574	0.647085
sp|P51812|KS6A3	0.161141	0.343736	0.484523
sp|P51858|HDGF	0.845462	1.7374e-06	2.14539e-05
sp|P51884|LUM	-1.23703	1.8601e-08	4.0568e-07
sp|P51888|PRELP	-0.962068	2.76503e-05	0.000224043
sp|P51911|CNN1	-2.85173	5.26308e-11	2.74889e-09
sp|P51970|NDUA8	0.87867	0.000316254	0.00177148
sp|P51991|ROA3	0.882535	3.40086e-07	4.94147e-06
sp|P52209|6PGD	0.338949	0.0108845	0.0329949
sp|P52272|HNRPM	0.847293	4.85964e-06	5.17424e-05
sp|P52292|IMA1	-0.0122689	0.951838	0.96812
sp|P52298|NCBP2	-0.116893	0.638013	0.751805
sp|P52565|GDIR1	0.536825	1.46259e-05	0.000130854
sp|P52566|GDIR2	0.402876	0.00578939	0.020107
sp|P52594|AGFG1	-1.07065	0.0286584	0.071925
sp|P52597|HNRPF	1.20329	5.34958e-08	1.01853e-06
sp|P52701|MSH6	-0.369312	0.0483379	0.107752
sp|P52788|SPSY	0.789101	0.000758724	0.00370261
sp|P52789|HXK2	-0.143032	0.656608	0.764855
sp|P52799|EFNB2	0.202796	0.4671	0.606022
sp|P52815|RM12	1.65939	1.29106e-08	2.90113e-07
sp|P52888|THOP1	-0.135833	0.283465	0.422846
sp|P52895|AK1C2	-0.324916	0.0399209	0.0929483
sp|P52907|CAZA1	0.504414	0.00221158	0.00913509
sp|P52943|CRIP2	0.196892	0.621676	0.740411
sp|P52948|NUP98	0.518402	0.0488564	0.108648
sp|P53004|BIEA	0.0625412	0.69428	0.79273
sp|P53007|TXTP	0.60942	0.000230931	0.00134859
sp|P53041|PPP5	-0.350291	0.18678	0.30798
sp|P53355|DAPK1	-0.129711	0.690993	0.789911
sp|P53365|ARFP2	0.534308	0.00552261	0.0194045
sp|P53367|ARFP1	0.470458	0.0039422	0.0146085
sp|P53396|ACLY	0.929172	1.45789e-06	1.872e-05
sp|P53582|MAP11	0.433512	0.00319065	0.0123566
sp|P53597|SUCA	0.37191	0.000155906	0.000954956
sp|P53618|COPB	0.813428	2.37109e-05	0.000194984
sp|P53621|COPA	0.631162	0.000191648	0.0011484
sp|P53634|CATC	0.644407	6.88529e-05	0.000474361
sp|P53671|LIMK2	-1.11612	0.031965	0.078441
sp|P53680|AP2S1	-0.275593	0.376974	0.51922
sp|P53701|CCHL	-0.0620324	0.712017	0.805604
sp|P53814|SMTN	-2.41761	1.0837e-13	1.82109e-11
sp|P53985|MOT1	-0.10343	0.645688	0.756878
sp|P53992|SC24C	0.383319	0.0360778	0.0859512
sp|P53999|TCP4	1.56935	8.36788e-09	1.99641e-07
sp|P54108|CRIS3	-0.192242	0.608597	0.730052
sp|P54136|SYRC	0.94453	1.15907e-06	1.50835e-05
sp|P54289|CA2D1	-1.2531	0.00190928	0.00817205
sp|P54577|SYYC	0.688134	3.12571e-06	3.56288e-05
sp|P54578|UBP14	0.0694463	0.65149	0.761418
sp|P54619|AAKG1	-0.644388	0.0910964	0.174976
sp|P54652|HSP72	0.0104932	0.9507	0.967981
sp|P54709|AT1B3	0.336313	0.258188	0.394582
sp|P54725|RD23A	0.0135326	0.964603	0.976869
sp|P54727|RD23B	0.462332	0.000279731	0.00159463
sp|P54802|ANAG	0.724764	0.0614716	0.129758
sp|P54819|KAD2	1.77241	1.37487e-21	5.31386e-18
sp|P54868|HMCS2	0.155797	0.547194	0.677465
sp|P54886|P5CS	1.09127	3.65885e-06	4.07535e-05
sp|P54920|SNAA	0.278768	0.172255	0.289463
sp|P55001|MFAP2	-0.647734	0.0388281	0.0907868
sp|P55008|AIF1	-0.898699	0.00796473	0.0256959
sp|P55010|IF5	0.459084	0.261345	0.397051
sp|P55011|S12A2	0.173168	0.162107	0.27601
sp|P55036|PSMD4	0.0613404	0.735064	0.82158
sp|P55039|DRG2	-1.1432	0.0417685	0.0959211
sp|P55060|XPO2	0.601171	3.8115e-05	0.000289989
sp|P55072|TERA	0.687574	1.00802e-05	9.57246e-05
sp|P55081|MFAP1	0.557048	0.0842234	0.164479
sp|P55083|MFAP4	-1.19819	9.17051e-06	8.88321e-05
sp|P55084|ECHB	0.308376	0.023453	0.0611645
sp|P55145|MANF	0.890524	1.34313e-07	2.21847e-06
sp|P55196|AFAD	0.388355	0.0341195	0.0826782
sp|P55209|NP1L1	0.525556	0.00044908	0.00237767
sp|P55210|CASP7	0.303578	0.314852	0.456453
sp|P55212|CASP6	0.700613	0.0565571	0.122119
sp|P55259|GP2	-0.273292	0.321552	0.462868
sp|P55263|ADK	0.473147	0.00461592	0.0166734
sp|P55265|DSRAD	0.710852	0.000354504	0.00195179
sp|P55268|LAMB2	-2.56835	8.24004e-10	2.81839e-08
sp|P55290|CAD13	-0.065901	0.73419	0.821315
sp|P55317|FOXA1	-0.137793	0.447342	0.587687
sp|P55327|TPD52	0.735938	0.00410192	0.0151278
sp|P55735|SEC13	-0.360882	0.17986	0.29925
sp|P55769|NH2L1	1.43983	3.25501e-14	6.98923e-12
sp|P55786|PSA	0.221033	0.0275456	0.0697665
sp|P55789|ALR	-0.619909	0.0172617	0.0478941
sp|P55795|HNRH2	0.400023	0.0105785	0.0322445
sp|P55809|SCOT1	0.397966	0.021173	0.0560504
sp|P55884|EIF3B	-0.776108	0.000232521	0.00135549
sp|P55957|BID	0.977926	0.000682293	0.00340266
sp|P56134|ATPK	-0.122868	0.767758	0.844446
sp|P56181|NDUV3	-0.13733	0.614534	0.734485
sp|P56182|RRP1	0.123102	0.727256	0.816506
sp|P56192|SYMC	0.49373	0.0121637	0.0358601
sp|P56199|ITA1	-1.201	9.79276e-09	2.25292e-07
sp|P56211|ARP19	0.878861	0.0288385	0.0721897
sp|P56378|68MP	0.892498	0.0063196	0.021558
sp|P56385|ATP5I	0.38528	0.223484	0.353857
sp|P56537|IF6	-0.0696518	0.650087	0.760699
sp|P56545|CTBP2	0.226576	0.192505	0.315048
sp|P56556|NDUA6	-0.246496	0.225887	0.356639
sp|P57088|TMM33	0.422153	0.0839432	0.164024
sp|P57105|SYJ2B	-1.10315	8.20633e-05	0.000548169
sp|P57678|GEMI4	-0.317411	0.305027	0.446733
sp|P57721|PCBP3	-0.119001	0.678838	0.780633
sp|P57764|GSDMD	-0.586069	0.0993607	0.186422
sp|P57772|SELB	-0.185781	0.503593	0.642291
sp|P58107|EPIPL	-0.26798	0.245053	0.378554
sp|P58335|ANTR2	-1.15186	1.06754e-07	1.78616e-06
sp|P58499|FAM3B	-1.43137	8.83919e-05	0.000583991
sp|P58511|SIM11	-0.0842917	0.861064	0.90979
sp|P58546|MTPN	-0.0450611	0.695534	0.793928
sp|P59666|DEF3	-0.199884	0.62563	0.742419
sp|P59998|ARPC4	-0.848311	7.14303e-05	0.000487771
sp|P60002|ELOF1	0.479399	0.0990754	0.186067
sp|P60033|CD81	-0.788358	0.000818557	0.00394972
sp|P60174|TPIS	0.492663	9.98087e-06	9.52496e-05
sp|P60228|EIF3E	0.61349	5.84841e-05	0.000418594
sp|P60468|SC61B	0.702673	0.0749471	0.150478
sp|P60660|MYL6	-2.03365	6.38457e-10	2.32796e-08
sp|P60842|IF4A1	0.905127	9.4808e-05	0.000622127
sp|P60866|RS20	0.776132	1.12087e-05	0.000104389
sp|P60891|PRPS1	-0.0216541	0.903056	0.936745
sp|P60900|PSA6	0.752899	1.95049e-06	2.37812e-05
sp|P60903|S10AA	-1.00781	0.000242941	0.00140354
sp|P60953|CDC42	0.202672	0.362813	0.504045
sp|P60981|DEST	-1.10529	6.54721e-07	8.9102e-06
sp|P61006|RAB8A	-0.111959	0.312896	0.454965
sp|P61011|SRP54	0.398649	0.0713667	0.145271
sp|P61019|RAB2A	0.754751	0.000183084	0.00110393
sp|P61026|RAB10	0.627782	0.0535948	0.11703
sp|P61077|UB2D3	1.08921	0.000130076	0.000818802
sp|P61086|UBE2K	0.152135	0.464778	0.604024
sp|P61088|UBE2N	0.438045	0.000605763	0.00307026
sp|P61106|RAB14	0.741196	2.45518e-06	2.85822e-05
sp|P61158|ARP3	0.162254	0.0753672	0.151067
sp|P61160|ARP2	0.230923	0.0507092	0.111995
sp|P61163|ACTZ	-0.431726	0.0266994	0.0682043
sp|P61201|CSN2	0.110698	0.125847	0.224976
sp|P61221|ABCE1	0.447099	0.00554408	0.0194269
sp|P61224|RAP1B	-0.371509	0.232603	0.36471
sp|P61225|RAP2B	-0.485356	0.0982806	0.185114
sp|P61247|RS3A	0.853679	1.38844e-10	6.38846e-09
sp|P61254|RL26	0.0754316	0.797379	0.865694
sp|P61289|PSME3	1.12621	2.28345e-07	3.53946e-06
sp|P61313|RL15	0.381443	0.0571931	0.122919
sp|P61326|MGN	1.0411	3.26161e-05	0.000254669
sp|P61353|RL27	0.628441	0.000658032	0.00329869
sp|P61421|VA0D1	0.585494	0.00503277	0.0180108
sp|P61457|PHS	-0.599895	0.000849153	0.00408206
sp|P61513|RL37A	0.390259	0.00241187	0.00982285
sp|P61586|RHOA	-0.148356	0.64224	0.754486
sp|P61604|CH10	1.10638	1.61833e-09	4.99123e-08
sp|P61626|LYSC	-0.299326	0.155511	0.267372
sp|P61758|PFD3	0.190587	0.415106	0.556306
sp|P61764|STXB1	-0.199032	0.375005	0.517086
sp|P61769|B2MG	-0.763829	0.327615	0.468392
sp|P61803|DAD1	-0.229363	0.36204	0.503158
sp|P61916|NPC2	-0.077343	0.805217	0.870315
sp|P61923|COPZ1	-0.341353	0.249551	0.3843
sp|P61925|IPKA	-0.218001	0.453684	0.594202
sp|P61956|SUMO2	0.50662	0.0510745	0.112574
sp|P61960|UFM1	-0.415433	0.0748109	0.150401
sp|P61964|WDR5	0.343349	0.297097	0.437607
sp|P61970|NTF2	0.38019	0.00979912	0.0302747
sp|P61978|HNRPK	1.03285	8.97609e-08	1.5698e-06
sp|P61981|1433G	0.0212794	0.83535	0.890165
sp|P62070|RRAS2	-0.492312	0.0136699	0.0395761
sp|P62081|RS7	1.87821	0.000570581	0.00293648
sp|P62136|PP1A	-0.283506	0.302286	0.443727
sp|P62140|PP1B	-0.0855014	0.729574	0.818008
sp|P62158|CALM	0.0531608	0.604807	0.727608
sp|P62166|NCS1	-0.159562	0.425882	0.568578
sp|P62191|PRS4	0.421651	0.014082	0.0404963
sp|P62195|PRS8	0.932886	9.89588e-08	1.69237e-06
sp|P62241|RS8	0.0177722	0.929739	0.954687
sp|P62244|RS15A	0.620233	0.00613199	0.0210481
sp|P62249|RS16	0.943605	4.02839e-13	4.7181e-11
sp|P62253|UB2G1	0.78837	2.48499e-05	0.000203917
sp|P62256|UBE2H	0.0851273	0.543319	0.675218
sp|P62258|1433E	0.35059	0.0535927	0.11703
sp|P62263|RS14	1.10065	1.14164e-06	1.49574e-05
sp|P62266|RS23	0.718595	0.00199894	0.00844361
sp|P62269|RS18	0.324693	0.0688687	0.141735
sp|P62277|RS13	0.844861	5.34883e-06	5.5276e-05
sp|P62280|RS11	0.72665	1.11028e-05	0.000103653
sp|P62306|RUXF	0.596384	0.03981	0.0927631
sp|P62308|RUXG	0.5631	0.0247875	0.0642117
sp|P62314|SMD1	0.599034	2.95403e-09	8.09739e-08
sp|P62316|SMD2	0.666779	1.79257e-06	2.19946e-05
sp|P62318|SMD3	1.10074	0.000125574	0.000795648
sp|P62328|TYB4	-0.00384959	0.988089	0.992196
sp|P62330|ARF6	-0.0508212	0.814578	0.876732
sp|P62333|PRS10	0.582915	4.4127e-06	4.76993e-05
sp|P62341|SELT	-0.0122928	0.972265	0.98115
sp|P62424|RL7A	1.06157	2.95958e-08	6.117e-07
sp|P62495|ERF1	0.832167	0.000227608	0.00133289
sp|P62633|CNBP	-0.180359	0.278715	0.417209
sp|P62701|RS4X	-0.0332241	0.881616	0.923177
sp|P62714|PP2AB	-0.739859	0.0372898	0.0881484
sp|P62736|ACTA	-1.59	0.0182921	0.0498935
sp|P62745|RHOB	-0.112258	0.637358	0.751343
sp|P62750|RL23A	0.723421	0.00209932	0.00880985
sp|P62753|RS6	0.70047	0.133095	0.234784
sp|P62805|H4	0.116061	0.571628	0.698275
sp|P62820|RAB1A	-0.0648437	0.776289	0.850264
sp|P62826|RAN	1.32559	6.06139e-11	3.12364e-09
sp|P62829|RL23	-0.0804324	0.71197	0.805604
sp|P62841|RS15	0.656539	0.000920332	0.00435917
sp|P62847|RS24	0.260308	0.174671	0.29276
sp|P62851|RS25	1.09982	0.0149239	0.0425062
sp|P62854|RS26	-0.17536	0.151018	0.260658
sp|P62857|RS28	0.450875	0.00520489	0.0185409
sp|P62861|RS30	-0.141634	0.753666	0.835531
sp|P62873|GBB1	-0.338746	0.000714674	0.00353677
sp|P62879|GBB2	-0.146816	0.440157	0.582605
sp|P62888|RL30	0.980502	0.000151168	0.000933331
sp|P62899|RL31	0.194753	0.432314	0.575179
sp|P62906|RL10A	0.973711	4.05184e-10	1.58185e-08
sp|P62910|RL32	0.580447	5.21078e-06	5.41388e-05
sp|P62913|RL11	0.0789847	0.71021	0.804502
sp|P62917|RL8	-0.0712685	0.705467	0.801291
sp|P62937|PPIA	1.12941	3.37169e-07	4.91758e-06
sp|P62942|FKB1A	-0.259251	0.0254304	0.0656024
sp|P62979|RS27A	0.553578	4.98312e-06	5.23363e-05
sp|P62993|GRB2	-0.105252	0.254425	0.39022
sp|P62995|TRA2B	0.560437	0.00229414	0.00939285
sp|P63000|RAC1	0.342123	0.0159779	0.0449779
sp|P63010|AP2B1	-0.0228641	0.893352	0.931177
sp|P63027|VAMP2	-0.136815	0.45832	0.598859
sp|P63092|GNAS2	0.0404916	0.750046	0.832355
sp|P63096|GNAI1	0.16288	0.639704	0.752421
sp|P63098|CANB1	0.280621	0.396438	0.540469
sp|P63104|1433Z	0.0906991	0.644154	0.756044
sp|P63151|2ABA	0.0796592	0.624612	0.741895
sp|P63162|RSMN	0.80621	3.07479e-06	3.52643e-05
sp|P63165|SUMO1	0.912842	0.00155367	0.00683935
sp|P63173|RL38	0.823194	1.17695e-05	0.000108826
sp|P63208|SKP1	0.519659	0.000397741	0.00215304
sp|P63220|RS21	1.1143	4.96013e-06	5.22368e-05
sp|P63241|IF5A1	-0.359982	0.203505	0.328138
sp|P63244|GBLP	1.22833	4.99949e-09	1.2882e-07
sp|P63261|ACTG	0.679701	0.0972008	0.183887
sp|P63267|ACTH	-2.06638	3.26511e-10	1.32838e-08
sp|P63272|SPT4H	0.0977835	0.75729	0.837453
sp|P63279|UBC9	0.742259	2.64014e-08	5.51576e-07
sp|P67809|YBOX1	-0.302728	0.232102	0.364368
sp|P67812|SC11A	0.379156	0.165059	0.27954
sp|P67870|CSK2B	0.637296	0.000282069	0.00160468
sp|P67936|TPM4	0.0862617	0.731137	0.818848
sp|P68036|UB2L3	0.402382	0.00609278	0.0209694
sp|P68104|EF1A1	0.256201	0.0151361	0.0429838
sp|P68366|TBA4A	-0.657651	0.0299536	0.0742596
sp|P68371|TBB4B	0.231616	0.0479288	0.107078
sp|P68400|CSK21	0.53978	0.000335808	0.00185945
sp|P68402|PA1B2	0.622651	3.38386e-05	0.000262623
sp|P68431|H31	1.90626	1.51876e-07	2.4768e-06
sp|P68871|HBB	0.165254	0.713899	0.806789
sp|P69891|HBG1	-0.332092	0.290609	0.43087
sp|P69905|HBA	-0.211467	0.570447	0.697715
sp|P78310|CXAR	0.596016	0.228436	0.359714
sp|P78330|SERB	0.768699	0.164591	0.279133
sp|P78346|RPP30	1.38723	0.0176687	0.0487434
sp|P78347|GTF2I	1.46595	5.51098e-06	5.66488e-05
sp|P78362|SRPK2	0.0590679	0.870814	0.917333
sp|P78371|TCPB	0.840041	5.58227e-10	2.05481e-08
sp|P78406|RAE1L	-0.139428	0.401618	0.545862
sp|P78417|GSTO1	-0.38158	0.00670297	0.0225082
sp|P78504|JAG1	-0.927667	0.00158188	0.00695559
sp|P78527|PRKDC	1.65755	2.28234e-12	2.1003e-10
sp|P78536|ADA17	-0.215577	0.388283	0.531602
sp|P78537|BL1S1	-0.941837	0.00435182	0.0158528
sp|P78539|SRPX	-0.268319	0.553324	0.682386
sp|P78540|ARGI2	0.0477457	0.878854	0.922003
sp|P78559|MAP1A	0.882092	0.014666	0.0418025
sp|P80188|NGAL	-0.778864	0.0544165	0.11849
sp|P80294|MT1H	-0.877444	0.0204922	0.054675
sp|P80297|MT1X	-0.826183	0.00205675	0.0086594
sp|P80303|NUCB2	1.06089	5.87426e-05	0.000419667
sp|P80404|GABT	0.129241	0.526755	0.66101
sp|P80511|S10AC	0.540326	0.0640476	0.133807
sp|P80723|BASP1	0.242655	0.441452	0.583519
sp|P80748|LV302	-0.431485	0.299787	0.44073
sp|P82650|RT22	-0.412517	0.130423	0.231656
sp|P82664|RT10	0.671156	0.00644628	0.0218936
sp|P82673|RT35	1.70118	6.55638e-06	6.59906e-05
sp|P82909|RT36	0.509264	0.00512275	0.0182989
sp|P82932|RT06	0.148821	0.552301	0.681912
sp|P82970|HMGN5	-0.125329	0.652973	0.762379
sp|P82979|SARNP	-0.149985	0.52257	0.657894
sp|P83111|LACTB	-0.010084	0.938738	0.960322
sp|P83436|COG7	-1.20473	3.48632e-05	0.000268954
sp|P83731|RL24	-0.762419	0.00423737	0.0154943
sp|P83916|CBX1	0.0725609	0.64112	0.753398
sp|P84077|ARF1	-0.0476514	0.798216	0.865952
sp|P84085|ARF5	0.26431	0.334476	0.474927
sp|P84095|RHOG	-0.808454	1.65671e-06	2.07223e-05
sp|P84098|RL19	0.00858149	0.970844	0.980228
sp|P84103|SRSF3	0.179567	0.435305	0.577964
sp|P84243|H33	0.431446	0.188185	0.309373
sp|P98095|FBLN2	0.167954	0.484218	0.622175
sp|P98160|PGBM	-1.83947	1.3596e-12	1.38286e-10
sp|P98175|RBM10	0.971426	0.00246896	0.0099922
sp|P98179|RBM3	0.487542	0.0724228	0.146782
sp|P98194|AT2C1	0.302006	0.0375787	0.0885081
sp|P99999|CYC	1.56491	1.12333e-08	2.56904e-07
sp|Q00059|TFAM	0.107893	0.603304	0.726581
sp|Q00169|PIPNA	-0.082189	0.567238	0.694449
sp|Q00325|MPCP	0.622903	0.0110498	0.0333949
sp|Q00341|VIGLN	0.487266	0.000331611	0.00184149
sp|Q00535|CDK5	0.440936	0.0553475	0.120179
sp|Q00577|PURA	-0.111838	0.571436	0.698261
sp|Q00610|CLH1	0.657486	1.03681e-05	9.82176e-05
sp|Q00613|HSF1	-0.505669	0.0567243	0.122343
sp|Q00688|FKBP3	0.412078	0.181995	0.301892
sp|Q00765|REEP5	-0.839916	0.018721	0.050741
sp|Q00796|DHSO	-0.663981	0.0206107	0.0549381
sp|Q00839|HNRPU	1.04321	4.54857e-09	1.17988e-07
sp|Q01081|U2AF1	0.534549	0.000244543	0.00141069
sp|Q01082|SPTB2	0.412113	0.00680184	0.0226826
sp|Q01085|TIAR	0.024906	0.874285	0.919236
sp|Q01105|SET	1.382	2.17763e-07	3.42136e-06
sp|Q01415|GALK2	-0.294417	0.0657507	0.136407
sp|Q01433|AMPD2	0.328524	0.212387	0.339205
sp|Q01459|DIAC	0.102314	0.677504	0.779796
sp|Q01469|FABP5	1.30058	0.000463896	0.00244272
sp|Q01518|CAP1	-0.0878003	0.325203	0.466213
sp|Q01523|DEF5	-0.239226	0.50979	0.646798
sp|Q01650|LAT1	-0.272112	0.239559	0.372743
sp|Q01780|EXOSX	-0.127022	0.651414	0.761418
sp|Q01813|K6PP	-0.811705	8.26537e-05	0.000550787
sp|Q01844|EWS	0.705697	0.0227445	0.0596386
sp|Q01968|OCRL	-0.363195	0.0279009	0.0703897
sp|Q01995|TAGL	-3.24385	2.30123e-11	1.41179e-09
sp|Q02083|NAAA	-1.24616	1.10473e-05	0.000103384
sp|Q02108|GCYA3	0.610035	0.00568235	0.0198216
sp|Q02153|GCYB1	0.345661	0.41293	0.554608
sp|Q02218|ODO1	-0.0405302	0.593325	0.717972
sp|Q02252|MMSA	1.08898	4.28819e-08	8.45606e-07
sp|Q02338|BDH	0.97644	0.00257742	0.0103768
sp|Q02383|SEMG2	-2.11686	0.0116226	0.0346332
sp|Q02388|CO7A1	-1.27051	1.79719e-05	0.000154016
sp|Q02487|DSC2	-0.613321	0.002217	0.00913509
sp|Q02543|RL18A	0.775827	7.78762e-08	1.39348e-06
sp|Q02750|MP2K1	-0.487913	0.0582944	0.124273
sp|Q02790|FKBP4	0.71274	4.02179e-07	5.73588e-06
sp|Q02809|PLOD1	-0.740227	0.00312931	0.0121923
sp|Q02817|MUC2	-0.111822	0.622938	0.741044
sp|Q02818|NUCB1	0.338763	0.172629	0.289839
sp|Q02878|RL6	0.737252	0.000888713	0.00424701
sp|Q02880|TOP2B	1.05466	6.69645e-06	6.70512e-05
sp|Q02952|AKA12	-0.413853	0.0577592	0.123405
sp|Q02978|M2OM	-0.515222	6.66259e-05	0.00046398
sp|Q03111|ENL	-1.93204	2.64472e-05	0.000215651
sp|Q03135|CAV1	-2.52244	1.23822e-13	1.99405e-11
sp|Q03154|ACY1	0.9383	2.39834e-07	3.64944e-06
sp|Q03188|CENPC	0.0337804	0.893781	0.931299
sp|Q03252|LMNB2	0.0024816	0.981376	0.987251
sp|Q03518|TAP1	0.741634	0.000753525	0.00368189
sp|Q03519|TAP2	-1.14443	0.00848292	0.0270739
sp|Q03591|FHR1	-0.0389938	0.914848	0.944163
sp|Q04206|TF65	1.32584	0.00159441	0.00697892
sp|Q04323|UBXN1	-0.647674	0.0386711	0.0905052
sp|Q04446|GLGB	0.229044	0.244936	0.378554
sp|Q04609|FOLH1	2.11962	2.13106e-08	4.57586e-07
sp|Q04637|IF4G1	0.686771	0.00118939	0.00545311
sp|Q04695|K1C17	-1.61431	1.42427e-10	6.47623e-09
sp|Q04724|TLE1	-0.331749	0.19507	0.318121
sp|Q04760|LGUL	1.06913	2.82079e-07	4.22572e-06
sp|Q04837|SSBP	0.458917	0.0254188	0.0656024
sp|Q04917|1433F	0.0322632	0.853304	0.904806
sp|Q05048|CSTF1	0.280626	0.0709777	0.14481
sp|Q05086|UBE3A	-0.259966	0.257307	0.393547
sp|Q05193|DYN1	0.628051	0.0873574	0.169241
sp|Q05397|FAK1	-0.401067	0.288483	0.428676
sp|Q05516|ZBT16	-0.249185	0.545275	0.676778
sp|Q05519|SRS11	0.720123	0.00594758	0.0205796
sp|Q05639|EF1A2	-1.27738	0.104103	0.193349
sp|Q05655|KPCD	-0.0359742	0.889687	0.928831
sp|Q05682|CALD1	-2.49786	4.4273e-14	9.00606e-12
sp|Q05707|COEA1	-1.66368	1.72715e-07	2.7699e-06
sp|Q06124|PTN11	0.113589	0.655209	0.764021
sp|Q06136|KDSR	0.219281	0.524087	0.65873
sp|Q06203|PUR1	-0.21148	0.187209	0.308293
sp|Q06210|GFPT1	0.28685	0.0401234	0.0932139
sp|Q06278|ADO	-1.45998	3.36572e-07	4.91758e-06
sp|Q06323|PSME1	0.592144	1.0419e-05	9.84586e-05
sp|Q06481|APLP2	-0.18916	0.491213	0.629907
sp|Q06546|GABPA	1.15827	0.000446754	0.00237492
sp|Q06587|RING1	0.284068	0.130926	0.23223
sp|Q06828|FMOD	-0.143658	0.548837	0.679019
sp|Q06830|PRDX1	-0.0431863	0.590496	0.714956
sp|Q07020|RL18	-0.229107	0.159317	0.27258
sp|Q07021|C1QBP	1.3666	7.86829e-13	8.44749e-11
sp|Q07065|CKAP4	0.973312	5.4809e-05	0.000396698
sp|Q07092|COGA1	0.0720348	0.875936	0.92029
sp|Q07157|ZO1	0.330144	0.00887594	0.0279799
sp|Q07507|DERM	-1.36393	3.18513e-05	0.000249879
sp|Q07654|TFF3	-0.0972411	0.79085	0.860539
sp|Q07666|KHDR1	0.37897	0.0410173	0.0946497
sp|Q07812|BAX	-0.0619677	0.842087	0.895369
sp|Q07866|KLC1	-0.700799	0.0331304	0.080839
sp|Q07954|LRP1	-0.0729637	0.601615	0.725052
sp|Q07955|SRSF1	0.58377	0.000153924	0.000944315
sp|Q07960|RHG01	-0.713056	2.30091e-06	2.71129e-05
sp|Q08170|SRSF4	-0.316586	0.335614	0.476367
sp|Q08174|PCDH1	-0.270625	0.174764	0.292788
sp|Q08209|PP2BA	-0.136105	0.577911	0.703948
sp|Q08211|DHX9	0.446021	0.012093	0.0357334
sp|Q08257|QOR	-0.84458	1.21571e-05	0.000111609
sp|Q08378|GOGA3	-0.420471	0.0764636	0.152572
sp|Q08379|GOGA2	-0.0753233	0.773787	0.849386
sp|Q08380|LG3BP	-0.821514	0.00393676	0.0146085
sp|Q08431|MFGM	-0.657806	0.0576108	0.123156
sp|Q08495|DEMA	-0.0543733	0.831685	0.887976
sp|Q08629|TICN1	-0.306373	0.147684	0.255505
sp|Q08722|CD47	-0.543272	0.0206671	0.0550126
sp|Q08945|SSRP1	0.155604	0.385605	0.528686
sp|Q08AF3|SLFN5	0.23714	0.410298	0.552544
sp|Q08AH1|ACSM1	0.142249	0.475377	0.613672
sp|Q08AM6|VAC14	0.219611	0.48552	0.623641
sp|Q08J23|NSUN2	0.188986	0.342242	0.482938
sp|Q09028|RBBP4	0.565601	0.00604066	0.0208271
sp|Q09161|NCBP1	-0.0743292	0.709716	0.804178
sp|Q09472|EP300	-0.543159	0.124671	0.223529
sp|Q09666|AHNK	-0.0868944	0.464735	0.604024
sp|Q0VDG4|SCRN3	-0.171769	0.547231	0.677465
sp|Q0ZGT2|NEXN	-1.1917	7.56491e-10	2.65803e-08
sp|Q10469|MGAT2	-0.516328	0.0037889	0.0141652
sp|Q10471|GALT2	0.228552	0.366384	0.50719
sp|Q10567|AP1B1	0.472376	0.071702	0.145728
sp|Q10589|BST2	-0.105649	0.60725	0.729115
sp|Q10713|MPPA	1.2399	1.654e-09	5.03363e-08
sp|Q12756|KIF1A	-0.273278	0.428558	0.571164
sp|Q12765|SCRN1	-1.41492	1.98392e-10	8.81364e-09
sp|Q12767|K0195	0.827334	0.0163319	0.0458409
sp|Q12768|STRUM	-0.657269	0.00716178	0.0236786
sp|Q12791|KCMA1	-0.268637	0.339777	0.48016
sp|Q12792|TWF1	0.0667974	0.434246	0.576784
sp|Q12800|TFCP2	-0.0430151	0.784185	0.856421
sp|Q12805|FBLN3	-0.396286	0.00878001	0.027861
sp|Q12824|SNF5	-1.14717	0.0573675	0.123044
sp|Q12841|FSTL1	-0.508912	0.0514843	0.113318
sp|Q12849|GRSF1	-0.289724	0.328553	0.468755
sp|Q12860|CNTN1	-0.878561	2.52676e-07	3.81481e-06
sp|Q12864|CAD17	0.340675	0.245056	0.378554
sp|Q12874|SF3A3	0.988698	4.98824e-07	7.00291e-06
sp|Q12882|DPYD	-0.330392	0.315737	0.457392
sp|Q12904|AIMP1	0.608212	0.000492085	0.00258061
sp|Q12905|ILF2	0.677647	1.14571e-06	1.496e-05
sp|Q12906|ILF3	1.06651	1.70861e-09	5.15919e-08
sp|Q12907|LMAN2	0.359876	0.00521353	0.0185546
sp|Q12923|PTN13	-0.20093	0.338984	0.479566
sp|Q12931|TRAP1	-0.107721	0.750282	0.832355
sp|Q12955|ANK3	0.143766	0.318394	0.459907
sp|Q12959|DLG1	0.109152	0.549431	0.679225
sp|Q12962|TAF10	-0.137699	0.570218	0.697655
sp|Q12965|MYO1E	0.651766	0.0217185	0.0572806
sp|Q12983|BNIP3	0.0332604	0.876265	0.92029
sp|Q13011|ECH1	0.498285	0.00345208	0.0131095
sp|Q13033|STRN3	0.0568888	0.693139	0.791895
sp|Q13045|FLII	0.116575	0.816065	0.877599
sp|Q13049|TRI32	-0.0942953	0.739353	0.824466
sp|Q13057|COASY	0.49178	0.00663989	0.0223547
sp|Q13075|BIRC1	-0.201253	0.612511	0.73334
sp|Q13084|RM28	0.115557	0.584291	0.710152
sp|Q13085|ACACA	0.883143	0.00015904	0.000972611
sp|Q13093|PAFA	-0.433079	0.114514	0.20887
sp|Q13098|CSN1	0.203062	0.271165	0.407451
sp|Q13107|UBP4	-0.349481	0.184864	0.305604
sp|Q13126|MTAP	-0.277573	0.00923188	0.0288917
sp|Q13131|AAPK1	0.237536	0.314565	0.456379
sp|Q13136|LIPA1	0.163415	0.494105	0.632356
sp|Q13137|CACO2	-1.22377	4.67457e-06	5.01867e-05
sp|Q13148|TADBP	0.606848	9.93168e-05	0.000648411
sp|Q13151|ROA0	0.988191	1.80004e-09	5.39313e-08
sp|Q13153|PAK1	-0.123803	0.678383	0.780342
sp|Q13155|AIMP2	0.163869	0.323994	0.46525
sp|Q13162|PRDX4	0.667734	1.39118e-05	0.000125629
sp|Q13164|MK07	-0.212481	0.61943	0.739177
sp|Q13177|PAK2	0.523132	0.00136432	0.0061315
sp|Q13185|CBX3	1.38827	6.82526e-08	1.24295e-06
sp|Q13190|STX5	0.896355	0.0733623	0.148065
sp|Q13200|PSMD2	0.813633	1.60268e-05	0.000140461
sp|Q13217|DNJC3	0.325157	0.260409	0.396485
sp|Q13228|SBP1	-0.797208	0.000510809	0.00266434
sp|Q13232|NDK3	-0.537421	0.0355392	0.0849993
sp|Q13242|SRSF9	0.399723	0.00345289	0.0131095
sp|Q13243|SRSF5	0.0927656	0.610978	0.732226
sp|Q13247|SRSF6	0.611477	2.35669e-05	0.000194628
sp|Q13263|TIF1B	1.69483	1.03917e-11	7.30252e-10
sp|Q13283|G3BP1	0.319423	0.0318657	0.0782521
sp|Q13286|CLN3	-0.0882801	0.870813	0.917333
sp|Q13308|PTK7	0.0857151	0.637427	0.751343
sp|Q13310|PABP4	1.04889	0.0011608	0.00533472
sp|Q13325|IFIT5	-0.533149	0.0460588	0.103498
sp|Q13347|EIF3I	0.58686	0.00342788	0.0130529
sp|Q13361|MFAP5	-0.510057	0.170428	0.286796
sp|Q13363|CTBP1	0.361303	0.0534704	0.116891
sp|Q13404|UB2V1	-0.725911	0.0496015	0.109988
sp|Q13405|RM49	-0.342726	0.100536	0.188261
[truncated: 1,866 more rows]

## Sheet: Tumor_vs_C_GSEA_BP
geneSet	description	normalizedEnrichmentScore	pValue	FDR
GO:0070972	protein localization to endoplasmic reticulum	2.51399	0	0
GO:0006401	RNA catabolic process	2.42168	0	0
GO:0006403	RNA localization	2.28243	0	0
GO:0008380	RNA splicing	2.28121	0	0
GO:0007229	integrin-mediated signaling pathway	-2.23739	0	0
GO:0031589	cell-substrate adhesion	-2.25497	0	0
GO:0034109	homotypic cell-cell adhesion	-2.26176	0	0
GO:0043062	extracellular structure organization	-2.41634	0	0
GO:0003012	muscle system process	-2.67231	0	0
GO:0034330	cell junction organization	-2.17419	0	0.000122244
GO:0007517	muscle organ development	-2.20792	0	0.000139707
GO:0010927	cellular component assembly involved in morphogenesis	-2.22782	0	0.000162992
GO:0006413	translational initiation	2.1818	0	0.000206689
GO:0071897	DNA biosynthetic process	2.12732	0	0.000229655
GO:0090150	establishment of protein localization to membrane	2.1358	0	0.000258362
GO:0022613	ribonucleoprotein complex biogenesis	2.13633	0	0.000295271
GO:0006397	mRNA processing	2.11463	0	0.000310034
GO:0032200	telomere organization	2.14353	0	0.000344482
GO:0007015	actin filament organization	-2.12772	0	0.000434645
GO:0031032	actomyosin structure organization	-2.10064	0	0.000444524
