# Supplementary material for: Proteomic characterization of primary and metastatic prostate cancer reveals reduced proteinase activity in aggressive tumors
Source: Sci Rep. 2021 Sep 23;11:18936. doi: 10.1038/s41598-021-98410-0 (PMC8460832; doi:10.1038/s41598-021-98410-0)
Supplement: Supplementary file 5 — Supplementary Information 5. [file 41598_2021_98410_MOESM5_ESM.xlsx]

## Sheet: readme
Supplementary Table 4. Differential analysis on NAG and AG groups
AG_vs_NAG	Differential analysis based on student t-tests on proteins between AG and NAG groups
PermutationTest	Permutation and non-permutation tests for stable proteins discrimating between AG and NAG groups
AG_vs_NAG_GSEA_MF	Gene set enrichment analysis (GSEA) on differential protein expression between AG and NAG groups. (FDR <0.05)

## Sheet: AG_vs_NAG
Protein	log2FC	pValue
sp|A0AV96|RBM47	-0.0668057	0.90719
sp|A0AVT1|UBA6	0.25081	0.0492683
sp|A0FGR8|ESYT2	-0.214593	0.28584
sp|A0MZ66|SHOT1	-0.102785	0.708336
sp|A1L0T0|ILVBL	-0.0693181	0.873983
sp|A1L4H1|SRCRL	0.386658	0.375535
sp|A1Z1Q3|MACD2	0.275253	0.495217
sp|A2RU48|SMCO3	0.0501347	0.886817
sp|A2RU49|HYKK	0.578106	0.221043
sp|A3KMH1|VWA8	-0.324993	0.45034
sp|A4D1E9|GTPBA	-0.02497	0.940795
sp|A5YKK6|CNOT1	-0.608611	0.235137
sp|A6NDG6|PGP	0.532855	0.165956
sp|A6NDJ8|RB43L	-0.667834	0.128296
sp|A6NHQ2|FBLL1	0.52445	0.328085
sp|A6NHR9|SMHD1	-0.0494948	0.813437
sp|A6NL28|TPM3L	0.239283	0.132682
sp|A6NLW8|DUXA	-0.306194	0.286973
sp|A7E2V4|ZSWM8	1.35314	0.156052
sp|A7KAX9|RHG32	-0.195194	0.609005
sp|A8MXV4|NUD19	-0.0100366	0.973681
sp|B9A064|IGLL5	0.414521	0.289829
sp|C9JI98|TM238	0.514158	0.223812
sp|C9JLW8|F195B	0.419702	0.142142
sp|O00115|DNS2A	-0.0663141	0.862177
sp|O00116|ADAS	0.39358	0.280506
sp|O00148|DX39A	0.01669	0.952309
sp|O00151|PDLI1	0.231351	0.238727
sp|O00154|BACH	-0.347138	0.175394
sp|O00159|MYO1C	-0.0307596	0.789132
sp|O00160|MYO1F	0.560433	0.390326
sp|O00161|SNP23	-0.0953792	0.606077
sp|O00165|HAX1	-0.0675544	0.883146
sp|O00170|AIP	-0.316954	0.192675
sp|O00178|GTPB1	0.0228011	0.933598
sp|O00182|LEG9	0.684546	0.173136
sp|O00186|STXB3	-0.813777	0.00692229
sp|O00193|SMAP	-0.431268	0.300161
sp|O00194|RB27B	0.403583	0.485824
sp|O00203|AP3B1	-0.089874	0.701444
sp|O00204|ST2B1	0.133367	0.76157
sp|O00231|PSD11	0.205983	0.0193011
sp|O00232|PSD12	0.712631	0.016583
sp|O00233|PSMD9	-0.385671	0.418248
sp|O00244|ATOX1	0.0690884	0.591808
sp|O00264|PGRC1	-0.256009	0.330008
sp|O00299|CLIC1	-0.091498	0.42283
sp|O00303|EIF3F	0.730663	0.00532862
sp|O00330|ODPX	0.272162	0.616121
sp|O00339|MATN2	-0.734563	0.0366992
sp|O00401|WASL	-0.307655	0.520069
sp|O00410|IPO5	0.0616091	0.743711
sp|O00423|EMAL1	-0.230982	0.112305
sp|O00429|DNM1L	0.041419	0.781833
sp|O00442|RTCA	0.242116	0.509599
sp|O00468|AGRIN	0.0326836	0.843455
sp|O00469|PLOD2	-0.0350933	0.900792
sp|O00471|EXOC5	-0.216558	0.183833
sp|O00483|NDUA4	1.07022	0.000806486
sp|O00499|BIN1	0.316592	0.501481
sp|O00505|IMA4	0.0719036	0.847729
sp|O00519|FAAH1	0.393121	0.114605
sp|O00522|KRIT1	0.183649	0.433504
sp|O00560|SDCB1	-0.572482	0.188473
sp|O00566|MPP10	-0.336086	0.423141
sp|O00567|NOP56	-0.132599	0.332875
sp|O00571|DDX3X	-0.0373932	0.779547
sp|O00584|RNT2	-0.567528	0.0745445
sp|O00592|PODXL	0.276889	0.648645
sp|O00629|IMA3	0.277785	0.276558
sp|O00746|NDKM	0.327215	0.214416
sp|O00754|MA2B1	-0.431639	0.0833878
sp|O00757|F16P2	-0.291826	0.535171
sp|O00764|PDXK	-0.127691	0.617948
sp|O14494|LPP1	-0.0312766	0.915609
sp|O14519|CDKA1	-0.065342	0.800454
sp|O14558|HSPB6	-0.700752	0.026676
sp|O14561|ACPM	0.313527	0.231351
sp|O14562|UBFD1	-0.146984	0.785249
sp|O14579|COPE	0.318251	0.0486214
sp|O14593|RFXK	-0.423912	0.0740121
sp|O14638|ENPP3	-0.235498	0.61247
sp|O14639|ABLM1	0.517071	0.333541
sp|O14646|CHD1	0.287946	0.564679
sp|O14653|GOSR2	-0.161266	0.470753
sp|O14656|TOR1A	-0.671022	0.0443955
sp|O14662|STX16	0.144965	0.665626
sp|O14733|MP2K7	0.00129638	0.995848
sp|O14735|CDIPT	0.409706	0.184885
sp|O14737|PDCD5	0.270083	0.206456
sp|O14744|ANM5	0.237739	0.146196
sp|O14745|NHRF1	0.374411	0.219403
sp|O14756|H17B6	0.337864	0.344953
sp|O14773|TPP1	-0.205274	0.333042
sp|O14776|TCRG1	0.390342	0.120125
sp|O14786|NRP1	0.473808	0.0928957
sp|O14787|TNPO2	0.514872	0.0593219
sp|O14795|UN13B	0.437917	0.10641
sp|O14802|RPC1	0.00430906	0.995948
sp|O14818|PSA7	0.530667	0.0261489
sp|O14828|SCAM3	-0.224961	0.384825
sp|O14841|OPLA	-0.051405	0.87197
sp|O14874|BCKD	-0.147983	0.556539
sp|O14880|MGST3	0.373153	0.225387
sp|O14896|IRF6	1.39365	0.0548669
sp|O14907|TX1B3	0.304026	0.205274
sp|O14908|GIPC1	0.526047	0.383329
sp|O14910|LIN7A	-0.269981	0.51591
sp|O14933|UB2L6	0.263412	0.617039
sp|O14936|CSKP	0.176012	0.575832
sp|O14949|QCR8	0.129941	0.720173
sp|O14964|HGS	0.044356	0.905274
sp|O14967|CLGN	-0.0504627	0.736684
sp|O14972|DSCR3	0.093302	0.877144
sp|O14974|MYPT1	-0.324324	0.178166
sp|O14975|S27A2	-0.352778	0.256321
sp|O14976|GAK	0.204905	0.287597
sp|O14979|HNRDL	0.607631	0.0680519
sp|O14980|XPO1	-0.0542827	0.611029
sp|O15027|SC16A	0.540637	0.0284847
sp|O15031|PLXB2	0.151497	0.4995
sp|O15042|SR140	-0.0210946	0.869062
sp|O15061|SYNEM	-1.05479	0.00589896
sp|O15066|KIF3B	-0.434112	0.320671
sp|O15067|PUR4	-0.24744	0.310139
sp|O15084|ANR28	0.347734	0.234761
sp|O15085|ARHGB	-0.0389344	0.901026
sp|O15091|MRRP3	-0.130019	0.774047
sp|O15116|LSM1	0.992879	0.0818
sp|O15121|DEGS1	-0.187653	0.348151
sp|O15126|SCAM1	-0.0113411	0.94617
sp|O15127|SCAM2	0.168816	0.347289
sp|O15143|ARC1B	-0.14814	0.31359
sp|O15144|ARPC2	-0.140483	0.179898
sp|O15145|ARPC3	-0.587646	0.0444144
sp|O15155|BET1	-0.00947079	0.975675
sp|O15156|ZBT7B	0.3775	0.283559
sp|O15160|RPAC1	0.895976	0.0480947
sp|O15173|PGRC2	0.201035	0.346111
sp|O15212|PFD6	-0.147384	0.570416
sp|O15230|LAMA5	-0.379259	0.174533
sp|O15231|ZN185	-0.861875	0.00719482
sp|O15254|ACOX3	0.21873	0.498801
sp|O15260|SURF4	0.585598	0.0425945
sp|O15264|MK13	-0.502361	0.241901
sp|O15269|SPTC1	-0.435129	0.468324
sp|O15294|OGT1	-0.0124808	0.975438
sp|O15296|LX15B	-0.318154	0.20096
sp|O15320|CTGE5	0.205444	0.345363
sp|O15321|TM9S1	0.354142	0.231729
sp|O15327|INP4B	0.703897	0.113827
sp|O15344|TRI18	0.282962	0.348339
sp|O15347|HMGB3	0.668239	0.0154332
sp|O15355|PPM1G	-0.28347	0.220343
sp|O15371|EIF3D	0.293091	0.0155664
sp|O15372|EIF3H	0.0800329	0.753012
sp|O15379|HDAC3	-0.336695	0.314603
sp|O15381|NVL	-0.140384	0.565899
sp|O15382|BCAT2	-0.0347286	0.881856
sp|O15393|TMPS2	-0.349622	0.275906
sp|O15397|IPO8	-0.0128898	0.979807
sp|O15439|MRP4	0.0158651	0.939779
sp|O15484|CAN5	0.44441	0.15949
sp|O15498|YKT6	0.165871	0.401834
sp|O15504|NUPL2	0.146272	0.861076
sp|O15511|ARPC5	0.0350141	0.850016
sp|O15530|PDPK1	0.600516	0.256874
sp|O15533|TPSN	-0.257432	0.634634
sp|O15551|CLD3	0.31113	0.543471
sp|O43143|DHX15	-0.273462	0.0522685
sp|O43169|CYB5B	0.0317854	0.851889
sp|O43172|PRP4	0.181246	0.590966
sp|O43175|SERA	0.154265	0.444748
sp|O43182|RHG06	0.42679	0.339989
sp|O43237|DC1L2	-0.02428	0.881597
sp|O43242|PSMD3	-0.183338	0.0800441
sp|O43252|PAPS1	-0.131653	0.474292
sp|O43291|SPIT2	-0.755336	0.253975
sp|O43292|GPAA1	-0.158587	0.552202
sp|O43294|TGFI1	-0.399742	0.132979
sp|O43301|HS12A	-0.652639	0.0789271
sp|O43318|M3K7	-0.103545	0.841041
sp|O43324|MCA3	-0.26182	0.520561
sp|O43390|HNRPR	0.0214671	0.829005
sp|O43395|PRPF3	-0.447739	0.0822949
sp|O43396|TXNL1	-0.1333	0.529657
sp|O43399|TPD54	0.19399	0.22325
sp|O43414|ERI3	0.0137437	0.977537
sp|O43426|SYNJ1	0.366357	0.329728
sp|O43432|IF4G3	1.56187	0.00138813
sp|O43488|ARK72	0.392256	0.0451972
sp|O43491|E41L2	-0.017322	0.948562
sp|O43493|TGON2	-0.0161637	0.947995
sp|O43504|LTOR5	0.340427	0.341942
sp|O43520|AT8B1	0.396794	0.256309
sp|O43556|SGCE	0.17887	0.699213
sp|O43581|SYT7	0.255188	0.472192
sp|O43583|DENR	0.939351	0.0163359
sp|O43592|XPOT	-0.0935708	0.783668
sp|O43598|DNPH1	0.415537	0.0266288
sp|O43615|TIM44	0.122199	0.511229
sp|O43657|TSN6	-0.363252	0.280782
sp|O43660|PLRG1	-0.261085	0.533254
sp|O43665|RGS10	-0.387131	0.20905
sp|O43670|ZN207	-0.184288	0.0659031
sp|O43676|NDUB3	-0.123233	0.756568
sp|O43678|NDUA2	1.70788	0.0164957
sp|O43681|ASNA	0.400654	0.13675
sp|O43684|BUB3	0.0549777	0.716595
sp|O43692|PI15	0.20454	0.76157
sp|O43707|ACTN4	-0.0276934	0.825172
sp|O43708|MAAI	0.520001	0.0722914
sp|O43715|TRIA1	0.117441	0.745151
sp|O43741|AAKB2	-0.431385	0.283745
sp|O43747|AP1G1	-0.124625	0.762707
sp|O43752|STX6	0.664218	0.146288
sp|O43760|SNG2	0.348829	0.344244
sp|O43765|SGTA	0.136357	0.516478
sp|O43768|ENSA	0.254142	0.408169
sp|O43772|MCAT	0.153267	0.496492
sp|O43776|SYNC	-0.266886	0.167857
sp|O43795|MYO1B	1.26765	0.0224007
sp|O43809|CPSF5	0.062699	0.600426
sp|O43813|LANC1	0.108668	0.506876
sp|O43818|U3IP2	0.635483	0.156131
sp|O43819|SCO2	-0.302236	0.422278
sp|O43837|IDH3B	-0.0515835	0.761644
sp|O43852|CALU	0.00288494	0.984242
sp|O43865|SAHH2	-0.718877	0.0334987
sp|O43913|ORC5	0.608305	0.455945
sp|O43920|NDUS5	-0.0268978	0.888906
sp|O60216|RAD21	-0.593782	0.0229061
sp|O60220|TIM8A	-0.397977	0.286891
sp|O60231|DHX16	-0.332339	0.528286
sp|O60234|GMFG	0.310231	0.578008
sp|O60237|MYPT2	-0.17452	0.508414
sp|O60238|BNI3L	0.119278	0.68114
sp|O60256|KPRB	0.0422454	0.808404
sp|O60262|GBG7	-0.188182	0.625494
sp|O60271|JIP4	0.47345	0.159988
sp|O60282|KIF5C	-0.118366	0.426369
sp|O60313|OPA1	0.213796	0.466407
sp|O60341|KDM1A	0.0468497	0.839674
sp|O60343|TBCD4	0.517297	0.0522029
sp|O60437|PEPL	-0.202536	0.352728
sp|O60476|MA1A2	-0.588008	0.0740022
sp|O60486|PLXC1	0.448895	0.333805
sp|O60493|SNX3	0.0810367	0.763286
sp|O60504|VINEX	0.102863	0.751309
sp|O60506|HNRPQ	0.300433	0.0641147
sp|O60508|PRP17	-0.458851	0.211663
sp|O60518|RNBP6	-0.361689	0.315714
sp|O60547|GMDS	-0.840568	0.00134132
sp|O60573|IF4E2	0.0348936	0.911563
sp|O60610|DIAP1	-0.485963	0.182347
sp|O60635|TSN1	-0.435253	0.519336
sp|O60664|PLIN3	0.00915594	0.940103
sp|O60701|UGDH	-0.345566	0.375536
sp|O60711|LPXN	0.162177	0.617445
sp|O60716|CTND1	0.0170249	0.887339
sp|O60749|SNX2	0.143646	0.150441
sp|O60762|DPM1	0.429683	0.0781926
sp|O60763|USO1	0.0277255	0.855149
sp|O60784|TOM1	0.468494	0.171213
sp|O60825|F262	0.444972	0.0730177
sp|O60826|CCD22	0.267435	0.555316
sp|O60828|PQBP1	0.401751	0.101326
sp|O60829|PAGE4	-1.13692	0.0692821
sp|O60831|PRAF2	-0.0863113	0.8817
sp|O60832|DKC1	-0.0994292	0.491123
sp|O60841|IF2P	-0.0919679	0.782481
sp|O60869|EDF1	-0.0016171	0.990077
sp|O60884|DNJA2	-0.122546	0.763122
sp|O60888|CUTA	0.453178	0.051724
sp|O60890|OPHN1	-0.0502609	0.820331
sp|O60925|PFD1	0.099123	0.789229
sp|O60934|NBN	0.279894	0.503966
sp|O75027|ABCB7	-0.49758	0.0380255
sp|O75030|MITF	-0.0840206	0.763561
sp|O75063|XYLK	0.827443	0.105094
sp|O75083|WDR1	-0.20309	0.200545
sp|O75110|ATP9A	-0.0646929	0.826355
sp|O75112|LDB3	-0.268273	0.35207
sp|O75113|N4BP1	0.659595	0.119707
sp|O75122|CLAP2	0.171112	0.650836
sp|O75131|CPNE3	-0.161448	0.367332
sp|O75151|PHF2	0.164226	0.489485
sp|O75153|CLU	-0.0539814	0.844468
sp|O75170|PP6R2	0.050297	0.907642
sp|O75191|XYLB	-0.0887275	0.755627
sp|O75208|COQ9	0.0872284	0.68857
sp|O75223|GGCT	0.438295	0.201394
sp|O75251|NDUS7	0.220657	0.6069
sp|O75306|NDUS2	0.172198	0.332492
sp|O75312|ZPR1	-0.566874	0.175623
sp|O75323|NIPS2	0.144247	0.444761
sp|O75340|PDCD6	0.0921632	0.226469
sp|O75347|TBCA	0.429778	0.0476348
sp|O75351|VPS4B	-0.190695	0.371345
sp|O75356|ENTP5	-0.140757	0.59831
sp|O75363|BCAS1	0.00107444	0.997119
sp|O75367|H2AY	0.0348546	0.741253
sp|O75368|SH3L1	0.288488	0.330401
sp|O75369|FLNB	0.475508	0.00495487
sp|O75380|NDUS6	-0.444685	0.0720931
sp|O75387|LAT3	-0.409639	0.132892
sp|O75390|CISY	0.171294	0.357153
sp|O75396|SC22B	-0.206909	0.297487
sp|O75410|TACC1	-0.25041	0.543242
sp|O75431|MTX2	-0.148196	0.259853
sp|O75436|VP26A	0.0202616	0.892623
sp|O75439|MPPB	0.164341	0.450404
sp|O75475|PSIP1	-0.0885902	0.694711
sp|O75477|ERLN1	-0.47938	0.423079
sp|O75487|GPC4	-0.0656396	0.843381
sp|O75489|NDUS3	-0.0471827	0.725525
sp|O75494|SRS10	-0.0476556	0.627481
sp|O75503|CLN5	-0.361093	0.227929
sp|O75506|HSBP1	0.670718	0.151771
sp|O75521|ECI2	-0.253597	0.330043
sp|O75525|KHDR3	-0.761909	0.147284
sp|O75531|BAF	0.357697	0.128574
sp|O75533|SF3B1	0.036345	0.577826
sp|O75534|CSDE1	0.222195	0.118589
sp|O75569|PRKRA	0.0625512	0.698539
sp|O75582|KS6A5	0.394823	0.214911
sp|O75600|KBL	-0.16421	0.733605
sp|O75608|LYPA1	-0.60118	0.0808466
sp|O75629|CREG1	0.0551963	0.76992
sp|O75643|U520	-0.0982467	0.622888
sp|O75663|TIPRL	0.329435	0.316629
sp|O75688|PPM1B	0.167512	0.575411
sp|O75694|NU155	-0.202952	0.137702
sp|O75695|XRP2	-0.409489	0.203976
sp|O75781|PALM	0.0222377	0.946919
sp|O75795|UDB17	-0.450669	0.20923
sp|O75818|RPP40	0.0910925	0.881159
sp|O75821|EIF3G	0.151268	0.439673
sp|O75828|CBR3	-0.0947339	0.823565
sp|O75832|PSD10	0.195457	0.38313
sp|O75844|FACE1	0.186132	0.604601
sp|O75874|IDHC	0.0168647	0.935367
sp|O75884|RBBP9	0.822076	0.18672
sp|O75886|STAM2	0.159137	0.487048
sp|O75891|AL1L1	-0.403462	0.271308
sp|O75911|DHRS3	0.320482	0.482929
sp|O75915|PRAF3	1.2209	0.0189032
sp|O75934|SPF27	0.0374791	0.918903
sp|O75937|DNJC8	0.292806	0.169548
sp|O75947|ATP5H	0.159735	0.369997
sp|O75955|FLOT1	-0.325421	0.249088
sp|O75964|ATP5L	-0.440431	0.140464
sp|O75976|CBPD	-0.404667	0.0537212
sp|O76003|GLRX3	-0.246008	0.419254
sp|O76021|RL1D1	0.05587	0.808912
sp|O76024|WFS1	-0.512777	0.336816
sp|O76031|CLPX	-0.184282	0.668831
sp|O76038|SEGN	0.0946515	0.719051
sp|O76041|NEBL	-0.675693	0.104973
sp|O76054|S14L2	-0.493043	0.209788
sp|O76061|STC2	-0.179	0.753406
sp|O76070|SYUG	-0.8495	0.145811
sp|O76074|PDE5A	-0.676033	0.0669009
sp|O94760|DDAH1	-0.110587	0.53404
sp|O94766|B3GA3	-0.0719285	0.837088
sp|O94768|ST17B	-0.158057	0.714086
sp|O94776|MTA2	0.12956	0.679986
sp|O94788|AL1A2	-1.2634	0.00404875
sp|O94819|KBTBB	-0.929957	0.0215081
sp|O94822|LTN1	-0.15562	0.679136
sp|O94826|TOM70	0.25757	0.0336438
sp|O94830|DDHD2	0.0689583	0.869967
sp|O94832|MYO1D	-0.0159539	0.928023
sp|O94855|SC24D	0.0838581	0.731435
sp|O94856|NFASC	-0.813326	0.0969864
sp|O94874|UFL1	-0.243665	0.251188
sp|O94875|SRBS2	0.133195	0.389303
sp|O94880|PHF14	1.10384	0.0739329
sp|O94888|UBXN7	-0.425145	0.600468
sp|O94901|SUN1	-0.0785055	0.773229
sp|O94903|PROSC	0.906784	0.142076
sp|O94905|ERLN2	0.172792	0.453391
sp|O94915|FRYL	-0.230831	0.561127
sp|O94919|ENDD1	-0.0814419	0.803097
sp|O94925|GLSK	0.0718152	0.727804
sp|O94966|UBP19	-0.467419	0.183352
sp|O94973|AP2A2	0.612551	0.00426787
sp|O94979|SC31A	0.0358526	0.785273
sp|O94992|HEXI1	-0.498571	0.307378
sp|O95049|ZO3	-0.211491	0.575498
sp|O95070|YIF1A	0.169927	0.763418
sp|O95139|NDUB6	-0.173081	0.662281
sp|O95140|MFN2	-0.0495335	0.731208
sp|O95155|UBE4B	-0.0587986	0.886809
sp|O95159|ZFPL1	0.181126	0.268895
sp|O95168|NDUB4	-0.546048	0.184208
sp|O95197|RTN3	-0.0021205	0.989827
sp|O95202|LETM1	0.267245	0.18065
sp|O95249|GOSR1	0.306868	0.209745
sp|O95292|VAPB	0.120276	0.509624
sp|O95298|NDUC2	-0.215689	0.45174
sp|O95299|NDUAA	0.202024	0.528603
sp|O95302|FKBP9	0.31058	0.520131
sp|O95336|6PGL	-0.187531	0.234275
sp|O95352|ATG7	0.277157	0.485204
sp|O95363|SYFM	-0.408542	0.426223
sp|O95372|LYPA2	0.0762123	0.837418
sp|O95373|IPO7	0.127295	0.398412
sp|O95379|TFIP8	0.0441957	0.900684
sp|O95394|AGM1	-0.36996	0.0991209
sp|O95425|SVIL	0.0693942	0.879921
sp|O95433|AHSA1	0.105821	0.450802
sp|O95456|PSMG1	0.314133	0.323203
sp|O95466|FMNL	-0.158398	0.660929
sp|O95479|G6PE	0.339011	0.408316
sp|O95563|MPC2	-0.335646	0.42977
sp|O95571|ETHE1	-0.109584	0.580687
sp|O95573|ACSL3	-0.517051	0.0884164
sp|O95613|PCNT	-0.239588	0.595678
sp|O95630|STABP	-0.363312	0.0219299
sp|O95671|ASML	-0.425286	0.141293
sp|O95685|PPR3D	0.0336491	0.911588
sp|O95716|RAB3D	-0.0131982	0.973284
sp|O95741|CPNE6	-0.328352	0.400699
sp|O95747|OXSR1	0.116196	0.577894
sp|O95757|HS74L	-0.014942	0.961281
sp|O95777|NAA38	0.235423	0.355164
sp|O95782|AP2A1	-0.214033	0.374806
sp|O95786|DDX58	-0.208275	0.24207
sp|O95810|SDPR	-0.434881	0.0850032
sp|O95816|BAG2	0.301094	0.463572
sp|O95817|BAG3	-0.568966	0.0200274
sp|O95822|DCMC	0.233279	0.553672
sp|O95831|AIFM1	0.334166	0.0993534
sp|O95834|EMAL2	0.0829722	0.638362
sp|O95848|NUD14	-0.158357	0.502933
sp|O95861|BPNT1	0.208212	0.117398
sp|O95864|FADS2	-0.452106	0.502834
sp|O95865|DDAH2	-0.136459	0.234326
sp|O95881|TXD12	0.911547	0.0397958
sp|O95965|ITGBL	-0.0102296	0.978837
sp|O95967|FBLN4	0.0266965	0.904716
sp|O95983|MBD3	0.0240648	0.958845
sp|O95989|NUDT3	0.0112592	0.975758
sp|O95994|AGR2	-2.56612	0.00399569
sp|O96005|CLPT1	-0.812905	0.0653543
sp|O96007|MOC2B	0.562779	0.271506
sp|O96008|TOM40	0.0673377	0.816794
sp|O96011|PX11B	0.244434	0.268144
sp|O96013|PAK4	0.270646	0.561356
sp|O96019|ACL6A	-0.0594558	0.688559
sp|P00167|CYB5	-0.765692	0.0706032
sp|P00325|ADH1B	-0.712801	0.0513177
sp|P00338|LDHA	-0.148321	0.34904
sp|P00352|AL1A1	-0.735125	0.171137
sp|P00367|DHE3	0.381064	0.244633
sp|P00387|NB5R3	-0.158203	0.292865
sp|P00390|GSHR	0.115407	0.385985
sp|P00403|COX2	0.740114	0.0120451
sp|P00414|COX3	0.077919	0.892929
sp|P00441|SODC	-0.460889	0.0377772
sp|P00450|CERU	0.210361	0.287401
sp|P00488|F13A	-0.00900263	0.968338
sp|P00491|PNPH	-0.0799835	0.663838
sp|P00492|HPRT	0.326529	0.0279261
sp|P00505|AATM	-0.0513348	0.801712
sp|P00533|EGFR	-0.0263095	0.920284
sp|P00558|PGK1	-0.0181025	0.783765
sp|P00568|KAD1	0.0327873	0.7947
sp|P00734|THRB	-0.220934	0.386481
sp|P00738|HPT	0.83557	0.157654
sp|P00739|HPTR	-0.209035	0.387676
sp|P00740|FA9	-0.288787	0.45779
sp|P00742|FA10	-0.681549	0.0938601
sp|P00746|CFAD	-0.535064	0.23623
sp|P00747|PLMN	0.020974	0.927239
sp|P00748|FA12	0.0250063	0.938863
sp|P00750|TPA	-0.838425	0.172624
sp|P00751|CFAB	-0.0984697	0.67752
sp|P00915|CAH1	0.451197	0.230963
sp|P00918|CAH2	-0.126669	0.460322
sp|P00966|ASSY	0.0688953	0.754402
sp|P00995|ISK1	-0.595078	0.271164
sp|P01008|ANT3	0.049426	0.782232
sp|P01009|A1AT	0.142442	0.53817
sp|P01011|AACT	0.377753	0.339097
sp|P01019|ANGT	-0.0719409	0.800648
sp|P01023|A2MG	0.378251	0.300374
sp|P01024|CO3	0.139133	0.553819
sp|P01031|CO5	-0.423654	0.12724
sp|P01033|TIMP1	-0.167055	0.590701
sp|P01034|CYTC	-0.397417	0.13049
sp|P01037|CYTN	-0.947308	0.269772
sp|P01042|KNG1	0.100048	0.562327
sp|P01303|NPY	1.86671	0.0459067
sp|P01591|IGJ	-0.436645	0.325662
sp|P01593|KV101	0.312814	0.357009
sp|P01602|KV110	0.0865879	0.850172
sp|P01610|KV118	-0.386505	0.0711729
sp|P01619|KV301	-0.0922881	0.81959
sp|P01717|LV403	-0.419788	0.414982
sp|P01743|HV102	-0.324559	0.515219
sp|P01764|HV303	0.333754	0.0518131
sp|P01766|HV305	0.185028	0.47755
sp|P01767|HV306	-0.40197	0.180325
sp|P01781|HV320	-0.341013	0.201113
sp|P01833|PIGR	-0.394189	0.376831
sp|P01834|IGKC	0.047007	0.794963
sp|P01857|IGHG1	-0.13554	0.508552
sp|P01859|IGHG2	0.313977	0.210888
sp|P01860|IGHG3	-0.0118812	0.968785
sp|P01861|IGHG4	1.00569	0.0967965
sp|P01871|IGHM	0.412764	0.305854
sp|P01876|IGHA1	-0.207255	0.386536
sp|P01877|IGHA2	-0.162944	0.683477
sp|P01891|1A68	-1.17427	0.141292
sp|P01892|1A02	0.639352	0.153159
sp|P01903|DRA	0.0580393	0.847333
sp|P01920|DQB1	0.127599	0.56801
sp|P02042|HBD	0.310314	0.212061
sp|P02144|MYG	-0.419181	0.400811
sp|P02452|CO1A1	-0.0386462	0.89777
sp|P02458|CO2A1	-0.233364	0.619563
sp|P02461|CO3A1	-0.244478	0.482686
sp|P02462|CO4A1	0.0595364	0.818277
sp|P02511|CRYAB	-0.459355	0.0934537
sp|P02533|K1C14	0.277794	0.414603
sp|P02545|LMNA	-0.0883748	0.473027
sp|P02549|SPTA1	0.0269921	0.875715
sp|P02647|APOA1	0.14827	0.380244
sp|P02649|APOE	0.338426	0.245489
sp|P02652|APOA2	-0.2582	0.294485
sp|P02654|APOC1	0.271188	0.2975
sp|P02655|APOC2	0.114829	0.811448
sp|P02656|APOC3	-0.392996	0.202622
sp|P02671|FIBA	0.420823	0.201197
sp|P02675|FIBB	0.40735	0.173065
sp|P02679|FIBG	0.241584	0.425642
sp|P02730|B3AT	-0.0047402	0.982568
sp|P02741|CRP	-0.271109	0.515784
sp|P02743|SAMP	0.762706	0.0965799
sp|P02745|C1QA	0.175555	0.690841
sp|P02746|C1QB	0.187114	0.532362
sp|P02747|C1QC	-0.0473348	0.90088
sp|P02748|CO9	-0.0333056	0.886523
sp|P02749|APOH	-0.129064	0.575174
sp|P02750|A2GL	0.106962	0.814485
sp|P02751|FINC	-0.033739	0.929049
sp|P02753|RET4	0.0381407	0.893834
sp|P02760|AMBP	0.496624	0.0625745
sp|P02763|A1AG1	0.779306	0.0689829
sp|P02765|FETUA	-0.106122	0.656934
sp|P02766|TTHY	-0.02422	0.918803
sp|P02768|ALBU	-0.109148	0.473508
sp|P02774|VTDB	-0.0127217	0.944855
sp|P02775|CXCL7	-0.239785	0.363686
sp|P02776|PLF4	0.113845	0.735989
sp|P02786|TFR1	0.056008	0.883859
sp|P02787|TRFE	-0.15565	0.447215
sp|P02788|TRFL	-1.28746	0.219535
sp|P02790|HEMO	0.118427	0.548154
sp|P02792|FRIL	-1.01789	0.0404053
sp|P02794|FRIH	-0.154442	0.535914
sp|P02795|MT2	0.165592	0.65963
sp|P03886|NU1M	-0.431647	0.241548
sp|P03905|NU4M	0.227297	0.540387
sp|P03915|NU5M	0.179156	0.6695
sp|P03928|ATP8	-0.187838	0.694123
sp|P03950|ANGI	-0.144958	0.657828
sp|P03952|KLKB1	-0.617985	0.356217
sp|P04003|C4BPA	0.418407	0.208356
sp|P04004|VTNC	0.0549434	0.875405
sp|P04040|CATA	-0.0112622	0.955825
sp|P04049|RAF1	-0.241557	0.55483
sp|P04066|FUCO	0.173906	0.643318
sp|P04075|ALDOA	0.00552994	0.955712
sp|P04080|CYTB	0.131094	0.173322
sp|P04083|ANXA1	-0.00836514	0.978772
sp|P04114|APOB	0.240427	0.345275
sp|P04156|PRIO	0.102121	0.792837
sp|P04179|SODM	-0.427858	0.314415
sp|P04181|OAT	-0.13394	0.770916
sp|P04183|KITH	0.900578	0.0770771
sp|P04196|HRG	0.180059	0.555237
sp|P04208|LV106	0.117463	0.817625
sp|P04211|LV001	0.91321	0.143595
sp|P04216|THY1	0.38353	0.164518
sp|P04217|A1BG	0.303205	0.162927
sp|P04233|HG2A	1.08799	0.0593385
sp|P04271|S100B	-0.332521	0.392727
sp|P04279|SEMG1	-0.13457	0.53127
sp|P04350|TBB4A	0.450775	0.287537
sp|P04406|G3P	0.299098	0.107045
sp|P04424|ARLY	-0.263807	0.153323
sp|P04433|KV309	0.39553	0.400819
sp|P04440|DPB1	-0.0740574	0.856694
sp|P04632|CPNS1	-0.12647	0.154195
sp|P04792|HSPB1	-0.454589	0.00795422
sp|P04839|CY24B	0.283077	0.495014
sp|P04843|RPN1	0.32396	0.00974418
sp|P04844|RPN2	-0.0159465	0.847951
sp|P04899|GNAI2	-0.223117	0.0646869
sp|P05023|AT1A1	0.037018	0.789956
sp|P05026|AT1B1	-0.0248309	0.935838
sp|P05060|SCG1	0.153837	0.720697
sp|P05067|A4	-0.236772	0.384716
sp|P05090|APOD	-0.737733	0.0865197
sp|P05091|ALDH2	0.673393	0.00326128
sp|P05107|ITB2	-0.17212	0.681126
sp|P05109|S10A8	-1.43506	0.00652383
sp|P05141|ADT2	0.624804	0.00464599
sp|P05155|IC1	0.172966	0.479216
sp|P05156|CFAI	-0.237933	0.56372
sp|P05161|ISG15	0.0550054	0.905069
sp|P05164|PERM	0.0268784	0.937304
sp|P05165|PCCA	0.198335	0.386751
sp|P05166|PCCB	0.437034	0.103836
sp|P05198|IF2A	0.217928	0.395962
sp|P05386|RLA1	0.344494	0.0607215
sp|P05387|RLA2	0.150279	0.0867916
sp|P05388|RLA0	0.646161	0.0141437
sp|P05413|FABPH	-0.768371	0.0167772
sp|P05452|TETN	0.387519	0.12376
sp|P05455|LA	0.546587	0.0755142
sp|P05546|HEP2	0.0907983	0.642774
sp|P05556|ITB1	-0.464071	0.0107497
sp|P05783|K1C18	-0.0758587	0.805792
sp|P05787|K2C8	-0.0432817	0.906047
sp|P05997|CO5A2	0.821526	0.0395068
sp|P06280|AGAL	-0.144201	0.456009
sp|P06309|KV205	0.134418	0.707241
sp|P06331|HV209	-0.538117	0.108573
sp|P06396|GELS	-0.225738	0.285082
sp|P06454|PTMA	0.16038	0.303744
sp|P06493|CDK1	0.277293	0.388127
sp|P06576|ATPB	0.023188	0.892842
sp|P06681|CO2	-0.340036	0.231669
sp|P06702|S10A9	-1.14935	0.0140951
sp|P06703|S10A6	-0.441754	0.162886
sp|P06727|APOA4	-0.435332	0.224904
sp|P06730|IF4E	0.695392	0.0112027
sp|P06732|KCRM	0.105586	0.652253
sp|P06733|ENOA	-0.121246	0.0709468
sp|P06737|PYGL	-0.129431	0.60782
sp|P06744|G6PI	-0.259267	0.17196
sp|P06748|NPM	0.0164402	0.909838
sp|P06753|TPM3	0.605968	0.0129973
sp|P06756|ITAV	0.327214	0.353916
sp|P06865|HEXA	-0.119885	0.762353
sp|P07099|HYEP	-0.171482	0.386036
sp|P07108|ACBP	0.0791245	0.817566
sp|P07195|LDHB	-0.467158	0.0691644
sp|P07203|GPX1	0.0217726	0.865011
sp|P07225|PROS	-0.0259273	0.936275
sp|P07237|PDIA1	-0.0264698	0.860039
sp|P07288|KLK3	-0.945174	0.0390459
sp|P07305|H10	0.0207071	0.939167
sp|P07311|ACYP1	-0.509491	0.123224
sp|P07332|FES	0.801309	0.270197
sp|P07339|CATD	-0.22862	0.222905
sp|P07355|ANXA2	0.176513	0.446074
sp|P07357|CO8A	-0.0620439	0.851593
sp|P07358|CO8B	0.320099	0.438323
sp|P07360|CO8G	0.555052	0.163846
sp|P07384|CAN1	-0.120803	0.518187
sp|P07437|TBB5	0.263884	0.0543454
sp|P07451|CAH3	0.219727	0.510276
sp|P07585|PGS2	-0.163103	0.400596
sp|P07602|SAP	-0.0361554	0.889386
sp|P07686|HEXB	-0.391559	0.223992
sp|P07711|CATL1	-0.0784992	0.793454
sp|P07737|PROF1	-0.163732	0.151049
sp|P07738|PMGE	0.808621	0.112862
sp|P07741|APT	0.326323	0.208124
sp|P07814|SYEP	0.288321	0.0068715
sp|P07858|CATB	-0.46125	0.008125
sp|P07900|HS90A	0.780598	0.0826567
sp|P07902|GALT	-0.367085	0.170561
sp|P07910|HNRPC	0.474926	0.0286148
sp|P07919|QCR6	-0.0428181	0.798207
sp|P07942|LAMB1	0.145324	0.488513
sp|P07947|YES	0.0206522	0.96207
sp|P07948|LYN	-0.552977	0.454926
sp|P07951|TPM2	-1.10798	0.00075148
sp|P07954|FUMH	0.200118	0.204765
sp|P07996|TSP1	0.0759538	0.76846
sp|P08107|HSP71	-0.112318	0.287068
sp|P08118|MSMB	-0.563112	0.322493
sp|P08123|CO1A2	0.124065	0.611256
sp|P08133|ANXA6	-0.375428	0.0550513
sp|P08134|RHOC	0.472905	0.422479
sp|P08185|CBG	-0.654798	0.30152
sp|P08195|4F2	0.604679	0.195202
sp|P08236|BGLR	0.108223	0.756567
sp|P08237|K6PF	-0.370535	0.184034
sp|P08238|HS90B	0.423624	0.0614441
sp|P08240|SRPR	0.0314914	0.830911
sp|P08243|ASNS	0.0721998	0.84327
sp|P08247|SYPH	-0.149996	0.556153
sp|P08253|MMP2	-0.144716	0.626092
sp|P08294|SODE	-0.701091	0.0538569
sp|P08311|CATG	-0.380687	0.423172
sp|P08397|HEM3	0.811862	0.120573
sp|P08473|NEP	0.688938	0.257355
sp|P08559|ODPA	-0.38012	0.358481
sp|P08571|CD14	-0.394174	0.117056
sp|P08572|CO4A2	0.119706	0.550864
sp|P08574|CY1	-0.0114853	0.960424
sp|P08579|RU2B	-0.661152	0.215177
sp|P08603|CFAH	-0.0428845	0.829197
sp|P08621|RU17	0.424347	0.0121675
sp|P08648|ITA5	-0.753224	0.0666302
sp|P08651|NFIC	-0.13996	0.709631
sp|P08670|VIME	-0.388834	0.0446532
sp|P08697|A2AP	0.222111	0.3072
sp|P08727|K1C19	-0.949796	0.0458577
sp|P08729|K2C7	-0.221982	0.606875
sp|P08754|GNAI3	0.0213176	0.835678
sp|P08758|ANXA5	0.258548	0.223886
sp|P08865|RSSA	0.467042	0.000345323
sp|P08962|CD63	-0.0538107	0.873979
sp|P09012|SNRPA	-0.1885	0.246784
sp|P09104|ENOG	0.10405	0.820884
sp|P09110|THIK	0.0286945	0.905202
sp|P09172|DOPO	-0.217042	0.501277
sp|P09211|GSTP1	-0.0545076	0.860866
sp|P09228|CYTT	-1.20699	0.151837
sp|P09234|RU1C	-0.183566	0.0773162
sp|P09237|MMP7	-0.729062	0.175166
sp|P09382|LEG1	-0.533026	0.0180338
sp|P09417|DHPR	-0.525762	0.0649096
sp|P09429|HMGB1	-0.0482472	0.619523
sp|P09455|RET1	-0.292291	0.387793
sp|P09467|F16P1	-0.657006	0.114558
sp|P09471|GNAO	-0.683934	0.0525262
sp|P09486|SPRC	0.617326	0.0441624
sp|P09488|GSTM1	0.0493258	0.853527
sp|P09493|TPM1	-0.465797	0.126635
sp|P09496|CLCA	-0.148506	0.573514
sp|P09497|CLCB	-0.11898	0.702262
sp|P09525|ANXA4	-0.0815885	0.653271
sp|P09543|CN37	-0.395028	0.00273723
sp|P09619|PGFRB	-0.434966	0.138121
sp|P09622|DLDH	-0.421091	0.224516
sp|P09651|ROA1	0.260639	0.126661
sp|P09661|RU2A	-0.186534	0.0988212
sp|P09668|CATH	-0.0108214	0.965417
sp|P09669|COX6C	-0.228217	0.292831
sp|P09758|TACD2	0.300278	0.268813
sp|P09874|PARP1	-0.0135687	0.94333
sp|P09914|IFIT1	-0.627882	0.141042
sp|P09936|UCHL1	-0.190361	0.631885
sp|P09960|LKHA4	0.00674757	0.968021
sp|P09972|ALDOC	-0.277988	0.185674
sp|P0C0L4|CO4A	0.515486	0.294378
sp|P0C0L5|CO4B	0.447838	0.175059
sp|P0C7P0|CISD3	-0.155434	0.240291
sp|P0CG06|LAC3	0.0100395	0.983603
sp|P0CG08|GPHRB	0.0585687	0.847323
sp|P0CG30|GSTT2	-0.42168	0.429647
sp|P0CG39|POTEJ	1.24691	0.0202609
sp|P0CW22|RS17L	0.00987964	0.947659
sp|P0DJ07|PT100	-0.709673	0.0814152
sp|P0DJI8|SAA1	0.875835	0.122631
sp|P10153|RNAS2	-0.0355419	0.877918
sp|P10155|RO60	0.0285328	0.879044
sp|P10253|LYAG	-0.17631	0.52789
sp|P10275|ANDR	-0.0193755	0.952796
sp|P10301|RRAS	-0.468478	0.0318752
sp|P10415|BCL2	0.48461	0.325523
sp|P10515|ODP2	0.180868	0.399599
sp|P10586|PTPRF	0.268917	0.266362
sp|P10599|THIO	-0.0642624	0.671924
sp|P10606|COX5B	0.18113	0.467497
sp|P10619|PPGB	0.160706	0.358047
sp|P10620|MGST1	0.308143	0.210182
sp|P10636|TAU	0.246303	0.54863
sp|P10643|CO7	-0.13043	0.652353
sp|P10644|KAP0	0.528493	0.121176
sp|P10645|CMGA	-0.0891579	0.588154
sp|P10768|ESTD	0.138299	0.502404
sp|P10809|CH60	0.493897	0.0229516
sp|P10909|CLUS	0.359568	0.250327
sp|P10915|HPLN1	-0.771426	0.0500885
sp|P11021|GRP78	-0.103076	0.408887
sp|P11047|LAMC1	0.1725	0.436122
sp|P11137|MTAP2	0.220301	0.468513
sp|P11142|HSP7C	0.0946537	0.167981
sp|P11172|UMPS	0.212299	0.138232
sp|P11177|ODPB	-0.0795909	0.709817
sp|P11182|ODB2	0.413326	0.0467767
sp|P11216|PYGB	-0.447401	0.0482076
sp|P11217|PYGM	0.00695529	0.972087
sp|P11233|RALA	-0.113884	0.690713
sp|P11234|RALB	0.106576	0.713094
sp|P11277|SPTB1	-0.336103	0.0460137
sp|P11310|ACADM	-0.11474	0.788717
sp|P11387|TOP1	0.0253115	0.859165
sp|P11388|TOP2A	0.518394	0.091593
sp|P11413|G6PD	-0.0357156	0.873377
sp|P11498|PYC	0.59467	0.0275665
sp|P11586|C1TC	0.499253	0.00120009
sp|P11717|MPRI	0.225313	0.343289
sp|P11766|ADHX	-0.427299	0.00415397
sp|P11802|CDK4	0.383461	0.341037
sp|P11908|PRPS2	-0.00895619	0.969813
sp|P11940|PABP1	0.0483323	0.596226
sp|P12004|PCNA	0.597378	0.0758713
sp|P12036|NFH	0.679318	0.121849
sp|P12081|SYHC	0.0393391	0.799089
sp|P12109|CO6A1	-0.210116	0.340714
sp|P12110|CO6A2	-0.124423	0.5384
sp|P12111|CO6A3	-0.0897914	0.601431
sp|P12235|ADT1	0.294406	0.0676578
sp|P12236|ADT3	0.737319	0.0509958
sp|P12259|FA5	-0.0225447	0.952497
sp|P12268|IMDH2	0.0175879	0.858759
sp|P12270|TPR	-0.0234023	0.930642
sp|P12273|PIP	0.475657	0.117089
sp|P12277|KCRB	-0.102512	0.618036
sp|P12429|ANXA3	0.100821	0.792589
sp|P12532|KCRU	-0.365823	0.453968
sp|P12694|ODBA	0.305733	0.352646
sp|P12724|ECP	-0.254619	0.658393
sp|P12814|ACTN1	-0.545932	0.0200688
sp|P12830|CADH1	0.0922521	0.748526
sp|P12838|DEF4	-0.41373	0.51107
sp|P12931|SRC	0.156097	0.677323
sp|P12955|PEPD	0.137125	0.466031
sp|P12956|XRCC6	-0.123767	0.190442
sp|P13010|XRCC5	-0.388554	0.00412541
sp|P13051|UNG	-0.41587	0.418868
sp|P13073|COX41	0.276116	0.29184
sp|P13196|HEM1	0.418367	0.23174
sp|P13284|GILT	0.666628	0.111735
sp|P13473|LAMP2	0.978831	0.102104
sp|P13489|RINI	-0.0880987	0.359386
sp|P13521|SCG2	0.278388	0.437214
sp|P13611|CSPG2	1.2626	0.00569656
sp|P13639|EF2	0.0601	0.527563
sp|P13645|K1C10	-0.44939	0.203037
sp|P13647|K2C5	-0.388628	0.376049
sp|P13667|PDIA4	-0.20401	0.151459
sp|P13671|CO6	-0.854181	0.0385047
sp|P13674|P4HA1	-0.0260343	0.901588
sp|P13686|PPA5	-0.525411	0.128251
sp|P13693|TCTP	-0.156368	0.31782
sp|P13716|HEM2	0.370166	0.200271
sp|P13726|TF	0.464198	0.1181
sp|P13727|PRG2	-0.316234	0.512656
sp|P13747|HLAE	-0.688508	0.106662
sp|P13760|2B14	0.269276	0.42953
sp|P13796|PLSL	0.597687	0.0467175
sp|P13797|PLST	-0.120134	0.538526
sp|P13798|ACPH	0.111349	0.589845
sp|P13804|ETFA	0.420332	0.068081
sp|P13807|GYS1	0.42769	0.0958364
sp|P13861|KAP2	-0.00687429	0.955142
sp|P13984|T2FB	0.133883	0.514896
sp|P13987|CD59	-0.339593	0.06232
sp|P14174|MIF	-0.226952	0.545494
sp|P14207|FOLR2	0.506282	0.293241
sp|P14209|CD99	-0.316868	0.101733
sp|P14314|GLU2B	0.0123697	0.926733
sp|P14317|HCLS1	-0.144281	0.70269
sp|P14324|FPPS	-0.389106	0.151332
sp|P14384|CBPM	-0.361057	0.416473
sp|P14406|CX7A2	0.813763	0.0399172
sp|P14410|SUIS	0.18311	0.523582
sp|P14543|NID1	0.0927674	0.595269
sp|P14550|AK1A1	-0.0598436	0.684658
sp|P14555|PA2GA	-0.313938	0.6939
sp|P14618|KPYM	-0.185351	0.216841
sp|P14625|ENPL	-0.0409432	0.797079
sp|P14649|MYL6B	0.0424346	0.893152
sp|P14672|GTR4	-0.419384	0.523172
sp|P14735|IDE	-0.189515	0.130084
sp|P14854|CX6B1	0.7003	0.0048832
sp|P14859|PO2F1	-0.282885	0.260537
sp|P14866|HNRPL	-0.0922047	0.305359
sp|P14868|SYDC	0.288166	0.0315898
sp|P14923|PLAK	-0.569881	0.0562558
sp|P14927|QCR7	0.101431	0.813046
sp|P15056|BRAF	0.37884	0.389493
sp|P15088|CBPA3	-1.15017	0.0514302
sp|P15104|GLNA	0.124565	0.62931
sp|P15121|ALDR	0.0760716	0.789581
sp|P15144|AMPN	-1.49805	0.00917844
sp|P15153|RAC2	0.394896	0.10148
sp|P15170|ERF3A	0.226347	0.31656
sp|P15289|ARSA	0.477271	0.0850753
sp|P15291|B4GT1	0.713387	0.0825832
sp|P15309|PPAP	-0.559491	0.124917
sp|P15311|EZRI	0.400782	0.202118
sp|P15428|PGDH	-0.459676	0.231042
sp|P15502|ELN	0.147002	0.54376
sp|P15529|MCP	-0.716816	0.00552669
sp|P15559|NQO1	-0.223514	0.519905
sp|P15586|GNS	0.36405	0.362708
sp|P15735|PHKG2	0.0266401	0.931377
sp|P15880|RS2	0.0256953	0.765207
sp|P15907|SIAT1	-0.780268	0.029793
sp|P15924|DESP	-0.359592	0.0937945
sp|P15927|RFA2	0.763907	0.193373
sp|P15941|MUC1	0.526124	0.176192
sp|P15954|COX7C	0.315468	0.445035
sp|P16070|CD44	-0.0739601	0.760559
sp|P16083|NQO2	-0.00918891	0.964154
sp|P16152|CBR1	0.00677589	0.973463
sp|P16157|ANK1	-0.0220768	0.90491
sp|P16219|ACADS	0.35865	0.273723
sp|P16260|GDC	-0.490111	0.0802252
sp|P16284|PECA1	1.50235	0.0256389
sp|P16333|NCK1	-0.0648178	0.790748
sp|P16401|H15	0.767444	0.0141631
sp|P16403|H12	0.437826	0.150656
sp|P16422|EPCAM	-0.594103	0.101075
sp|P16435|NCPR	0.0478085	0.769449
sp|P16452|EPB42	0.107999	0.631669
sp|P16591|FER	0.0106568	0.981227
sp|P16615|AT2A2	-0.291531	0.00444964
sp|P16870|CBPE	-1.14688	0.0107704
sp|P16930|FAAA	0.328196	0.144721
sp|P16949|STMN1	0.636009	0.026526
sp|P16989|YBOX3	0.0550087	0.915956
sp|P17026|ZNF22	-0.427618	0.074975
sp|P17028|ZNF24	-0.0492206	0.884412
sp|P17050|NAGAB	-0.0422031	0.838491
sp|P17081|RHOQ	0.353789	0.397181
sp|P17096|HMGA1	-0.468042	0.383036
sp|P17152|TMM11	-0.674326	0.048267
sp|P17174|AATC	0.197008	0.188029
sp|P17252|KPCA	-0.373344	0.257978
sp|P17480|UBF1	0.420622	0.126968
sp|P17540|KCRS	0.215605	0.408852
sp|P17612|KAPCA	-0.0100566	0.95506
sp|P17655|CAN2	0.3631	0.0403868
sp|P17661|DESM	-0.820599	0.00692037
sp|P17677|NEUM	-0.378895	0.282013
sp|P17812|PYRG1	-0.725537	0.0665765
sp|P17813|EGLN	-0.0936647	0.79678
sp|P17844|DDX5	0.114765	0.302088
sp|P17858|K6PL	0.0937531	0.588084
sp|P17900|SAP3	-0.186402	0.531623
sp|P17931|LEG3	0.252591	0.320424
sp|P17980|PRS6A	0.0949002	0.47155
sp|P17987|TCPA	0.0397618	0.643272
sp|P18031|PTN1	0.175541	0.382811
sp|P18084|ITB5	0.621168	0.149374
sp|P18085|ARF4	0.351744	0.286446
sp|P18124|RL7	0.345444	0.0245496
sp|P18136|KV313	0.355642	0.143269
sp|P18206|VINC	-0.522513	0.0288712
sp|P18428|LBP	0.19113	0.458057
sp|P18440|ARY1	-0.0794095	0.811321
sp|P18583|SON	0.011341	0.969584
sp|P18621|RL17	0.377771	0.0427149
sp|P18669|PGAM1	0.0748877	0.62676
sp|P18754|RCC1	-0.882194	0.0833107
sp|P18858|DNLI1	0.0835513	0.848582
sp|P19012|K1C15	-0.679773	0.0449301
sp|P19013|K2C4	-0.247021	0.569099
sp|P19022|CADH2	-0.481885	0.207496
sp|P19105|ML12A	0.647518	0.0105549
sp|P19174|PLCG1	-0.355203	0.243984
sp|P19338|NUCL	0.155031	0.143766
sp|P19367|HXK1	-0.28558	0.0646889
sp|P19388|RPAB1	0.533221	0.109983
sp|P19404|NDUV2	-0.150238	0.696818
sp|P19440|GGT1	0.207642	0.557904
sp|P19525|E2AK2	-0.195267	0.371791
sp|P19623|SPEE	-0.27684	0.243766
sp|P19634|SL9A1	0.0157748	0.968656
sp|P19652|A1AG2	0.590585	0.100551
sp|P19784|CSK22	-0.516326	0.0971481
sp|P19801|AOC1	0.126934	0.738114
sp|P19823|ITIH2	-0.10667	0.69899
sp|P19827|ITIH1	0.466011	0.158976
sp|P19838|NFKB1	-0.0787316	0.636075
sp|P19971|TYPH	0.658715	0.00357902
sp|P20020|AT2B1	-0.334605	0.292746
sp|P20036|DPA1	0.352855	0.0947157
sp|P20039|2B1B	-0.161411	0.687366
sp|P20042|IF2B	0.272545	0.00292656
sp|P20073|ANXA7	0.140801	0.416255
sp|P20151|KLK2	-0.80494	0.0444371
sp|P20160|CAP7	-0.46595	0.34298
sp|P20290|BTF3	-0.0265152	0.924908
sp|P20337|RAB3B	0.407211	0.316726
sp|P20338|RAB4A	0.800931	0.0328136
sp|P20339|RAB5A	-0.489187	0.318044
sp|P20340|RAB6A	0.300698	0.121955
sp|P20585|MSH3	-0.811517	0.263773
sp|P20591|MX1	-0.117785	0.705059
sp|P20618|PSB1	-0.0506667	0.605361
sp|P20645|MPRD	-0.190268	0.320827
sp|P20674|COX5A	0.460444	0.0221958
sp|P20700|LMNB1	0.0650995	0.625606
sp|P20711|DDC	-0.0766714	0.864306
sp|P20774|MIME	0.148164	0.650569
sp|P20810|ICAL	-0.142262	0.381752
sp|P20839|IMDH1	-0.303454	0.256335
sp|P20851|C4BPB	-0.396038	0.279272
sp|P20908|CO5A1	0.244638	0.4447
sp|P20962|PTMS	0.632755	0.129346
sp|P21266|GSTM3	-0.120312	0.59026
sp|P21281|VATB2	0.252399	0.351679
sp|P21291|CSRP1	-0.804596	0.00920818
sp|P21333|FLNA	-0.41721	0.110724
sp|P21397|AOFA	1.03991	0.00513518
sp|P21399|ACOC	0.198308	0.315301
sp|P21589|5NTD	-0.828574	0.00274356
sp|P21741|MK	0.245259	0.682908
sp|P21796|VDAC1	0.565984	8.97772e-05
sp|P21810|PGS1	0.499425	0.0566624
sp|P21912|DHSB	0.0648562	0.744073
sp|P21926|CD9	-0.0694899	0.772774
sp|P21953|ODBB	0.0646768	0.775394
sp|P21964|COMT	0.212939	0.282146
sp|P21980|TGM2	-0.19748	0.510027
sp|P22033|MUTA	0.51972	0.089593
sp|P22059|OSBP1	0.276121	0.202753
sp|P22061|PIMT	-0.00541408	0.946242
sp|P22087|FBRL	-0.0344333	0.82551
sp|P22090|RS4Y1	0.0936117	0.75136
sp|P22102|PUR2	-0.145682	0.328808
sp|P22105|TENX	0.177644	0.662929
sp|P22234|PUR6	0.334203	0.0351816
sp|P22307|NLTP	-0.0417373	0.856204
sp|P22314|UBA1	0.072336	0.611848
sp|P22352|GPX3	-0.167191	0.498275
sp|P22392|NDKB	0.247409	0.134189
sp|P22413|ENPP1	-0.197582	0.290273
sp|P22570|ADRO	0.456929	0.126063
sp|P22626|ROA2	0.226241	0.0981618
sp|P22692|IBP4	0.105684	0.833767
sp|P22695|QCR2	0.369794	0.0493297
sp|P22830|HEMH	-0.0369139	0.933355
sp|P22891|PROZ	-0.340499	0.433791
sp|P23141|EST1	-0.493014	0.101087
sp|P23142|FBLN1	-0.381637	0.230725
sp|P23193|TCEA1	-0.288079	0.493766
sp|P23246|SFPQ	0.0637909	0.573747
sp|P23258|TBG1	-0.0548958	0.511423
sp|P23284|PPIB	-0.0508579	0.849803
sp|P23368|MAOM	0.0290279	0.834828
sp|P23378|GCSP	0.018667	0.979471
sp|P23381|SYWC	0.0424606	0.775495
sp|P23396|RS3	0.729377	0.00815463
sp|P23458|JAK1	0.0144653	0.944215
sp|P23526|SAHH	-0.0659532	0.444961
sp|P23528|COF1	0.0951267	0.293453
sp|P23588|IF4B	-0.131118	0.317496
sp|P23634|AT2B4	-0.698876	0.00327054
sp|P23743|DGKA	-0.0817809	0.665146
sp|P23786|CPT2	0.0143137	0.932694
sp|P23919|KTHY	-0.159872	0.545226
sp|P23921|RIR1	-0.0227251	0.922584
sp|P23946|CMA1	-1.44298	0.0280452
sp|P24043|LAMA2	0.78931	0.0401152
sp|P24158|PRTN3	-0.750713	0.0844863
sp|P24390|ERD21	0.492435	0.206621
sp|P24534|EF1B	0.210471	0.427033
sp|P24539|AT5F1	-0.017557	0.926291
sp|P24557|THAS	0.0730964	0.894274
sp|P24592|IBP6	0.131424	0.767194
sp|P24593|IBP5	0.253757	0.642908
sp|P24666|PPAC	0.653761	0.121315
sp|P24752|THIL	0.725259	0.020291
sp|P24821|TENA	-0.897051	0.0400657
sp|P24844|MYL9	-0.577145	0.0624281
sp|P24855|DNAS1	-0.430733	0.446086
sp|P24928|RPB1	-0.177942	0.535228
sp|P25098|ARBK1	0.0830269	0.790279
sp|P25205|MCM3	0.360585	0.38546
sp|P25311|ZA2G	-0.738115	0.187947
sp|P25325|THTM	0.122324	0.459501
sp|P25398|RS12	0.27086	0.0184859
sp|P25440|BRD2	-0.0643502	0.729944
sp|P25445|TNR6	0.150283	0.589945
sp|P25685|DNJB1	0.154147	0.561184
sp|P25705|ATPA	0.303013	0.0689903
sp|P25786|PSA1	0.149392	0.349034
sp|P25787|PSA2	0.343813	0.00636807
sp|P25788|PSA3	0.200095	0.129554
sp|P25789|PSA4	0.211665	0.391793
sp|P25815|S100P	-0.117399	0.720316
sp|P26006|ITA3	0.362383	0.26496
sp|P26038|MOES	-0.109724	0.561725
sp|P26196|DDX6	0.488371	0.00936949
sp|P26358|DNMT1	-0.320107	0.36076
sp|P26368|U2AF2	-0.194294	0.402446
sp|P26373|RL13	-0.171725	0.545726
sp|P26440|IVD	-0.444732	0.0976059
sp|P26447|S10A4	-0.0507795	0.849061
sp|P26583|HMGB2	0.00790795	0.978376
sp|P26599|PTBP1	0.230121	0.0894161
sp|P26639|SYTC	0.484219	0.0111387
sp|P26640|SYVC	0.160076	0.299727
sp|P26641|EF1G	0.180604	0.11474
sp|P26885|FKBP2	0.0462263	0.695354
sp|P27144|KAD4	0.19145	0.336727
sp|P27169|PON1	0.341269	0.212569
sp|P27338|AOFB	0.604549	0.200591
sp|P27348|1433T	-0.227511	0.0633738
sp|P27361|MK03	-0.299555	0.0964919
sp|P27449|VATL	0.262733	0.547648
sp|P27487|DPP4	-1.14085	0.0120716
sp|P27635|RL10	0.140577	0.64468
sp|P27658|CO8A1	1.53978	0.0242305
sp|P27694|RFA1	0.0503362	0.800495
sp|P27695|APEX1	0.240751	0.0643782
sp|P27701|CD82	-0.501272	0.116934
sp|P27708|PYR1	-0.360662	0.0976275
sp|P27797|CALR	-0.0610807	0.723491
sp|P27816|MAP4	-0.0682839	0.719933
sp|P27824|CALX	-0.0398697	0.807162
sp|P27986|P85A	-0.29301	0.302365
sp|P28062|PSB8	-0.00296579	0.990156
sp|P28065|PSB9	1.05726	0.0265139
sp|P28066|PSA5	0.0946258	0.243596
sp|P28067|DMA	0.518232	0.28949
sp|P28070|PSB4	-0.213653	0.467107
sp|P28074|PSB5	-0.00388993	0.982981
sp|P28161|GSTM2	-0.919099	0.00792907
sp|P28288|ABCD3	-0.413526	0.172339
sp|P28289|TMOD1	-0.671277	0.0106247
sp|P28300|LYOX	-0.227461	0.519924
sp|P28330|ACADL	0.426582	0.385685
sp|P28331|NDUS1	0.203838	0.402857
sp|P28482|MK01	-0.00680461	0.947381
sp|P28799|GRN	-0.589001	0.118903
sp|P28827|PTPRM	0.15018	0.707336
sp|P28838|AMPL	0.551696	0.0292093
sp|P28907|CD38	-0.998849	0.0138724
sp|P29084|T2EB	0.390224	0.380181
sp|P29122|PCSK6	-0.321206	0.185833
sp|P29144|TPP2	-0.0275979	0.882969
sp|P29218|IMPA1	0.151105	0.271097
sp|P29353|SHC1	-0.138732	0.318163
sp|P29373|RABP2	-0.476139	0.24288
sp|P29401|TKT	-0.279781	0.224081
sp|P29466|CASP1	0.557064	0.246401
sp|P29536|LMOD1	-0.223573	0.392652
sp|P29590|PML	-0.429337	0.0921057
sp|P29692|EF1D	0.0813293	0.526234
sp|P29728|OAS2	0.0344367	0.913985
sp|P29966|MARCS	0.217246	0.586609
sp|P29992|GNA11	0.10542	0.589357
sp|P30038|AL4A1	0.49252	0.083328
sp|P30039|PBLD	-0.282354	0.250227
sp|P30040|ERP29	0.367397	0.377004
sp|P30041|PRDX6	0.400064	0.0272279
sp|P30042|ES1	0.382703	0.149007
sp|P30043|BLVRB	0.461909	0.00781595
sp|P30044|PRDX5	0.0773795	0.691833
sp|P30046|DOPD	0.177858	0.511072
sp|P30048|PRDX3	0.226347	0.107425
sp|P30049|ATPD	0.119884	0.595892
sp|P30050|RL12	0.624318	0.00103482
sp|P30084|ECHM	0.330437	0.285516
sp|P30085|KCY	-0.0967152	0.637992
sp|P30086|PEBP1	0.347728	0.0476428
sp|P30101|PDIA3	0.105607	0.611391
sp|P30153|2AAA	-0.13686	0.144289
sp|P30273|FCERG	0.0947519	0.831632
sp|P30405|PPIF	0.0225862	0.936459
sp|P30414|NKTR	-0.0575637	0.875861
sp|P30419|NMT1	0.372809	0.225198
sp|P30481|1B44	0.314937	0.370162
sp|P30501|1C02	-0.252414	0.425939
sp|P30519|HMOX2	-0.494232	0.198777
sp|P30520|PURA2	0.355375	0.125937
sp|P30566|PUR8	0.139507	0.656256
sp|P30613|KPYR	-0.0414361	0.804815
sp|P30626|SORCN	0.0664606	0.513645
sp|P30711|GSTT1	-0.281102	0.560875
sp|P30740|ILEU	-0.0165895	0.948465
sp|P30837|AL1B1	-0.0491946	0.850948
sp|P30876|RPB2	-0.109114	0.408781
sp|P31040|DHSA	0.101366	0.783398
sp|P31146|COR1A	-0.295232	0.223143
sp|P31150|GDIA	0.124746	0.471936
sp|P31153|METK2	-0.0359834	0.678955
sp|P31327|CPSM	0.00933961	0.978414
sp|P31689|DNJA1	0.298319	0.193129
sp|P31749|AKT1	-0.207964	0.281008
sp|P31930|QCR1	0.0612734	0.722775
sp|P31937|3HIDH	0.433224	0.204448
sp|P31939|PUR9	0.467393	0.0581737
sp|P31942|HNRH3	0.121886	0.464638
sp|P31946|1433B	-0.222538	0.102083
sp|P31947|1433S	0.585635	0.11211
sp|P31948|STIP1	0.0367272	0.695613
sp|P31949|S10AB	0.0401729	0.794786
sp|P32119|PRDX2	-0.283797	0.161876
sp|P32322|P5CR1	-0.211138	0.605877
sp|P32455|GBP1	-0.324115	0.333341
sp|P32456|GBP2	0.0495843	0.869199
sp|P32929|CGL	-0.0387366	0.918369
sp|P32969|RL9	0.109131	0.281092
sp|P33121|ACSL1	0.0645888	0.783496
sp|P33176|KINH	-0.153959	0.113024
sp|P33241|LSP1	-0.526765	0.127673
sp|P33316|DUT	0.327283	0.128715
sp|P33527|MRP1	-0.393427	0.317884
sp|P33778|H2B1B	1.33837	0.0738718
sp|P33908|MA1A1	0.593502	0.0980502
sp|P33991|MCM4	-0.0286145	0.907374
sp|P33992|MCM5	0.188301	0.591112
sp|P33993|MCM7	-0.446024	0.324136
sp|P34059|GALNS	0.362263	0.172463
sp|P34096|RNAS4	-0.996388	0.0254955
sp|P34741|SDC2	-0.00267865	0.991388
sp|P34896|GLYC	-0.0121915	0.981506
sp|P34897|GLYM	0.286692	0.384103
sp|P34913|HYES	0.382057	0.17766
sp|P34932|HSP74	0.388629	0.0414086
sp|P34949|MPI	0.191587	0.34829
sp|P35052|GPC1	0.287579	0.643531
sp|P35080|PROF2	0.014534	0.91053
sp|P35221|CTNA1	0.277218	0.124228
sp|P35222|CTNB1	-0.236223	0.0883707
sp|P35226|BMI1	0.139942	0.545307
sp|P35232|PHB	-0.244202	0.312968
sp|P35237|SPB6	0.508337	0.178261
sp|P35241|RADI	0.31777	0.412219
sp|P35244|RFA3	0.143357	0.349698
sp|P35269|T2FA	0.39178	0.199312
sp|P35270|SPRE	-0.271818	0.223629
sp|P35442|TSP2	-0.191494	0.39157
sp|P35443|TSP4	0.319517	0.392061
sp|P35475|IDUA	-0.127865	0.7633
sp|P35503|UD13	-0.937934	0.0692567
sp|P35520|CBS	-0.367823	0.149675
sp|P35542|SAA4	-0.133639	0.735843
sp|P35555|FBN1	0.113917	0.71046
sp|P35573|GDE	-0.377713	0.0629579
sp|P35579|MYH9	-0.0134092	0.900576
sp|P35580|MYH10	-0.161318	0.418954
sp|P35606|COPB2	0.0261074	0.856808
sp|P35610|SOAT1	-0.37114	0.102398
sp|P35611|ADDA	0.412455	0.184063
sp|P35612|ADDB	-0.259521	0.39606
sp|P35613|BASI	-0.503856	0.0814837
sp|P35637|FUS	-0.00491312	0.976309
sp|P35658|NU214	-0.285708	0.17199
sp|P35659|DEK	0.0304564	0.916376
sp|P35749|MYH11	-0.941216	0.00432246
sp|P35813|PPM1A	-0.0649804	0.633733
sp|P35914|HMGCL	0.11142	0.598016
sp|P35998|PRS7	-0.11491	0.256635
sp|P36269|GGT5	-0.461743	0.164003
sp|P36405|ARL3	-0.259562	0.509042
sp|P36507|MP2K2	-0.0117479	0.9594
sp|P36542|ATPG	0.0914947	0.552011
sp|P36543|VATE1	-0.0249342	0.938366
sp|P36551|HEM6	-0.208864	0.7608
sp|P36578|RL4	0.337578	0.0566191
sp|P36776|LONM	0.827371	0.00357984
sp|P36871|PGM1	-0.0403481	0.77893
sp|P36873|PP1G	-0.395868	0.226094
sp|P36896|ACV1B	-0.466344	0.116751
sp|P36915|GNL1	-0.197538	0.629373
sp|P36955|PEDF	-0.0483753	0.830621
sp|P36957|ODO2	-0.161548	0.452279
sp|P36959|GMPR1	0.143509	0.744922
sp|P36969|GPX4	0.252112	0.10608
sp|P37108|SRP14	-0.231949	0.468742
sp|P37198|NUP62	-0.260118	0.189482
sp|P37235|HPCL1	-0.310865	0.0103295
sp|P37268|FDFT	-0.017037	0.964353
sp|P37802|TAGL2	0.702969	0.00238369
sp|P37837|TALDO	-0.0128907	0.918073
sp|P37840|SYUA	-0.222599	0.492597
sp|P38117|ETFB	0.389556	0.0452259
sp|P38435|VKGC	-0.15819	0.80597
sp|P38571|LICH	-1.04481	0.0347118
sp|P38606|VATA	0.354672	0.198139
sp|P38646|GRP75	0.44613	0.00110772
sp|P38919|IF4A3	-0.199133	0.033421
sp|P38935|SMBP2	0.34249	0.463917
sp|P39019|RS19	0.0137365	0.895982
sp|P39023|RL3	0.112203	0.228995
sp|P39059|COFA1	0.1521	0.526707
sp|P39060|COIA1	0.370273	0.0979064
sp|P39210|MPV17	0.537352	0.0953696
sp|P39656|OST48	0.538223	0.0264612
sp|P39687|AN32A	0.139734	0.330758
sp|P39748|FEN1	0.947744	0.00543309
sp|P40121|CAPG	0.316382	0.362376
sp|P40123|CAP2	-0.575605	0.0178361
sp|P40189|IL6RB	-0.407797	0.302186
sp|P40222|TXLNA	0.0684735	0.887653
sp|P40227|TCPZ	-0.0155229	0.929686
sp|P40261|NNMT	0.697773	0.0337442
sp|P40306|PSB10	-0.611581	0.345594
sp|P40429|RL13A	-0.160442	0.68908
sp|P40616|ARL1	0.363343	0.0743989
sp|P40763|STAT3	-0.169631	0.186054
sp|P40925|MDHC	-0.030672	0.814744
sp|P40926|MDHM	0.0668525	0.734256
sp|P40937|RFC5	0.241089	0.319074
sp|P40939|ECHA	0.237438	0.0689982
sp|P41091|IF2G	0.224471	0.0539152
sp|P41218|MNDA	-0.29855	0.209146
sp|P41219|PERI	-0.376281	0.18971
sp|P41223|BUD31	0.104181	0.808328
sp|P41236|IPP2	-0.0573041	0.713717
sp|P41240|CSK	-0.196673	0.595811
sp|P41250|SYG	0.385756	0.302131
sp|P41252|SYIC	0.142747	0.317449
sp|P42126|ECI1	0.549294	0.0142043
sp|P42166|LAP2A	0.337318	0.420635
sp|P42167|LAP2B	0.00400363	0.979765
sp|P42224|STAT1	-0.026097	0.933393
sp|P42226|STAT6	-0.182821	0.298089
sp|P42229|STA5A	0.464519	0.126736
sp|P42330|AK1C3	-0.00365596	0.982631
sp|P42331|RHG25	0.0860935	0.771745
sp|P42338|PK3CB	0.234397	0.609439
sp|P42566|EPS15	-0.391861	0.38216
sp|P42575|CASP2	-0.222783	0.5686
sp|P42677|RS27	-0.0305001	0.850163
sp|P42695|CNDD3	0.289048	0.0943195
sp|P42704|LPPRC	-0.0618998	0.788544
sp|P42765|THIM	-0.509095	0.0955378
sp|P42766|RL35	0.455991	0.102622
sp|P42771|CD2A1	1.30305	0.0920306
sp|P42785|PCP	0.359201	0.148222
sp|P42892|ECE1	-0.11962	0.543352
sp|P43034|LIS1	-0.330966	0.188185
sp|P43121|MUC18	0.282732	0.471581
sp|P43155|CACP	0.0836189	0.64451
sp|P43243|MATR3	-0.0221469	0.850489
sp|P43246|MSH2	0.0426483	0.912756
sp|P43251|BTD	-1.53144	0.00148129
sp|P43304|GPDM	0.380971	0.0318319
sp|P43307|SSRA	0.664885	0.0574606
sp|P43378|PTN9	-0.657719	0.0281455
sp|P43487|RANG	0.317736	0.109936
sp|P43490|NAMPT	0.593181	0.0579618
sp|P43652|AFAM	0.189261	0.215729
sp|P43686|PRS6B	0.0279105	0.811958
sp|P43897|EFTS	0.524172	0.238107
sp|P45880|VDAC2	0.165047	0.404044
sp|P45954|ACDSB	0.831059	0.0135548
sp|P45973|CBX5	0.1454	0.611658
sp|P45974|UBP5	0.343168	0.0625641
sp|P45985|MP2K4	-0.377312	0.0944435
sp|P46060|RAGP1	0.0909941	0.411502
sp|P46063|RECQ1	-0.141514	0.598203
sp|P46108|CRK	0.138235	0.208695
sp|P46109|CRKL	0.247703	0.20504
sp|P46379|BAG6	-0.490333	0.145037
sp|P46459|NSF	-0.00217375	0.990486
sp|P46527|CDN1B	0.449707	0.134679
sp|P46734|MP2K3	0.155689	0.598222
sp|P46736|BRCC3	0.1594	0.520822
sp|P46776|RL27A	0.419379	0.045185
sp|P46777|RL5	0.0309277	0.719853
sp|P46778|RL21	0.157034	0.672181
sp|P46779|RL28	0.403805	0.154834
sp|P46781|RS9	0.299157	0.215855
sp|P46782|RS5	1.11692	0.00792412
sp|P46783|RS10	0.191742	0.104597
sp|P46821|MAP1B	0.788151	0.0625733
sp|P46926|GNPI1	0.135257	0.545487
sp|P46939|UTRO	-0.0975147	0.424108
sp|P46940|IQGA1	-0.111186	0.196833
sp|P46976|GLYG	-1.03517	0.00914807
sp|P46977|STT3A	0.299355	0.46207
sp|P47736|RPGP1	-0.590101	0.0431043
sp|P47755|CAZA2	-0.0813779	0.479077
sp|P47756|CAPZB	-0.0859584	0.357335
sp|P47895|AL1A3	0.556751	0.288495
sp|P47897|SYQ	-0.0723285	0.541941
sp|P47914|RL29	0.259492	0.39446
sp|P47985|UCRI	0.193674	0.351077
sp|P48047|ATPO	0.0121768	0.94424
sp|P48059|LIMS1	0.086726	0.71419
sp|P48066|S6A11	0.748783	0.135473
sp|P48147|PPCE	-0.45707	0.0488759
sp|P48163|MAOX	0.309162	0.532378
sp|P48444|COPD	0.0147507	0.904246
sp|P48449|ERG7	0.0274979	0.893653
sp|P48506|GSH1	0.354842	0.146
sp|P48507|GSH0	0.154084	0.677247
sp|P48539|PCP4	0.163505	0.581173
sp|P48553|TPC10	0.098917	0.757994
sp|P48556|PSMD8	0.453516	0.176726
sp|P48634|PRC2A	-0.253453	0.248664
sp|P48637|GSHB	0.0682519	0.800107
sp|P48643|TCPE	0.0328152	0.830558
sp|P48651|PTSS1	0.743813	0.0551162
sp|P48681|NEST	-0.247784	0.500071
sp|P48729|KC1A	-0.251018	0.0534227
sp|P48735|IDHP	-0.00513425	0.985593
sp|P48739|PIPNB	-0.0283879	0.83315
sp|P48960|CD97	0.463285	0.173808
sp|P49005|DPOD2	-0.348497	0.218907
sp|P49006|MRP	-0.587461	0.204646
sp|P49023|PAXI	-0.0750369	0.79766
sp|P49189|AL9A1	0.310664	0.124741
sp|P49221|TGM4	0.1236	0.894829
sp|P49257|LMAN1	-0.44002	0.137128
sp|P49321|NASP	0.0149129	0.927698
sp|P49327|FAS	0.328369	0.388081
sp|P49356|FNTB	0.455749	0.433381
sp|P49366|DHYS	0.535736	0.0589519
sp|P49368|TCPG	-0.121687	0.250497
sp|P49406|RM19	1.48465	0.0201674
sp|P49407|ARRB1	-0.215018	0.271843
sp|P49411|EFTU	0.260772	0.0719067
sp|P49419|AL7A1	0.230232	0.34982
sp|P49447|CY561	-0.144735	0.52627
sp|P49458|SRP09	0.0249006	0.937599
sp|P49585|PCY1A	-0.0938119	0.619771
sp|P49588|SYAC	0.311841	0.107711
sp|P49589|SYCC	-0.435237	0.389163
sp|P49590|SYHM	-1.37815	0.0543558
sp|P49591|SYSC	0.0247713	0.809211
sp|P49711|CTCF	-0.193822	0.499942
sp|P49720|PSB3	0.540943	0.00891243
sp|P49721|PSB2	-0.11424	0.226409
sp|P49736|MCM2	0.0323494	0.950562
sp|P49747|COMP	0.916962	0.0277733
sp|P49748|ACADV	-0.209562	0.573953
sp|P49754|VPS41	0.282124	0.543557
sp|P49755|TMEDA	-0.0189981	0.900322
sp|P49756|RBM25	-0.131716	0.131877
sp|P49770|EI2BB	0.127519	0.47226
sp|P49773|HINT1	0.0797668	0.642354
sp|P49789|FHIT	-0.179216	0.547821
sp|P49790|NU153	-0.0474698	0.914824
sp|P49792|RBP2	-0.166443	0.18151
sp|P49821|NDUV1	0.164438	0.542042
sp|P49841|GSK3B	1.66789	0.00042704
sp|P49848|TAF6	0.41841	0.20056
sp|P49902|5NTC	-0.00128379	0.995996
sp|P49903|SPS1	0.552236	0.00238893
sp|P49915|GUAA	-0.124206	0.54635
sp|P49916|DNLI3	-0.0238612	0.914183
sp|P49959|MRE11	-0.0633961	0.756441
sp|P49961|ENTP1	0.25129	0.482891
sp|P50148|GNAQ	0.275562	0.31395
sp|P50150|GBG4	0.509247	0.262264
sp|P50151|GBG10	-0.29712	0.292607
sp|P50213|IDH3A	0.789294	0.015584
sp|P50225|ST1A1	0.288727	0.390487
sp|P50336|PPOX	0.656077	0.116065
sp|P50395|GDIB	-0.0681312	0.670453
sp|P50402|EMD	0.265301	0.209803
sp|P50416|CPT1A	-0.201523	0.321115
sp|P50453|SPB9	0.532436	0.470941
sp|P50454|SERPH	0.353519	0.0812084
sp|P50479|PDLI4	-0.125349	0.499127
sp|P50502|F10A1	-0.410878	0.201618
sp|P50542|PEX5	-0.10258	0.812126
sp|P50552|VASP	0.163848	0.360076
sp|P50570|DYN2	0.212118	0.186201
sp|P50579|MAP2	-0.373413	0.380745
sp|P50583|AP4A	0.327548	0.152242
sp|P50750|CDK9	0.164147	0.457591
sp|P50851|LRBA	0.20462	0.302411
sp|P50895|BCAM	-0.489079	0.0835764
sp|P50897|PPT1	-0.66372	0.0168394
sp|P50914|RL14	0.479173	0.0434993
sp|P50990|TCPQ	0.0947955	0.504354
sp|P50991|TCPD	0.0582777	0.644954
sp|P50995|ANX11	-0.0275326	0.895972
sp|P51003|PAPOA	-0.0330479	0.884546
sp|P51114|FXR1	0.192388	0.522105
sp|P51116|FXR2	-0.0208426	0.940354
sp|P51148|RAB5C	0.347366	0.179326
sp|P51149|RAB7A	0.800552	0.0123857
sp|P51153|RAB13	0.320126	0.485837
sp|P51159|RB27A	0.114771	0.769884
sp|P51178|PLCD1	0.300895	0.404559
sp|P51398|RT29	0.289579	0.0810915
sp|P51452|DUS3	-0.370347	0.00787981
sp|P51531|SMCA2	-0.279468	0.209753
sp|P51532|SMCA4	-0.386893	0.289997
sp|P51553|IDH3G	-0.154293	0.245463
sp|P51570|GALK1	-0.0106523	0.949561
sp|P51571|SSRD	0.205358	0.16099
sp|P51580|TPMT	-0.164517	0.659038
sp|P51608|MECP2	-0.0784479	0.66441
sp|P51648|AL3A2	0.316034	0.172249
sp|P51649|SSDH	-0.477603	0.133151
sp|P51659|DHB4	0.516973	0.0103338
sp|P51665|PSMD7	0.0511532	0.631417
sp|P51687|SUOX	-0.647882	0.118514
sp|P51688|SPHM	0.0464584	0.897351
sp|P51692|STA5B	0.555946	0.160515
sp|P51798|CLCN7	0.149763	0.36176
sp|P51805|PLXA3	0.887854	0.0768503
sp|P51808|DYLT3	0.264093	0.479617
sp|P51812|KS6A3	0.259733	0.243914
sp|P51858|HDGF	0.445031	0.0038632
sp|P51884|LUM	0.236405	0.2105
sp|P51888|PRELP	0.400835	0.118054
sp|P51911|CNN1	-0.357633	0.21673
sp|P51970|NDUA8	-0.125438	0.598455
sp|P51991|ROA3	0.0165764	0.897922
sp|P52209|6PGD	-0.205357	0.17969
sp|P52272|HNRPM	-0.177356	0.0254584
sp|P52292|IMA1	-0.348611	0.290132
sp|P52298|NCBP2	-0.6046	0.083916
sp|P52565|GDIR1	0.109543	0.24347
sp|P52566|GDIR2	0.164717	0.541456
sp|P52594|AGFG1	-0.0326399	0.946696
sp|P52597|HNRPF	-0.115094	0.319181
sp|P52701|MSH6	0.0244946	0.913469
sp|P52788|SPSY	0.340761	0.548197
sp|P52789|HXK2	0.183402	0.564677
sp|P52799|EFNB2	-0.0619272	0.886168
sp|P52815|RM12	0.212636	0.27042
sp|P52888|THOP1	-0.153046	0.315904
sp|P52895|AK1C2	-0.311209	0.223794
sp|P52907|CAZA1	-0.108716	0.319284
sp|P52943|CRIP2	0.83267	0.0243514
sp|P52948|NUP98	0.4102	0.153161
sp|P53004|BIEA	0.157382	0.412566
sp|P53007|TXTP	0.249197	0.303331
sp|P53041|PPP5	0.37258	0.264414
sp|P53355|DAPK1	0.49939	0.221921
sp|P53365|ARFP2	0.0512362	0.825185
sp|P53367|ARFP1	0.415059	0.0694117
sp|P53396|ACLY	0.177921	0.572599
sp|P53582|MAP11	-0.0571602	0.792259
sp|P53597|SUCA	-0.0907109	0.582369
sp|P53618|COPB	0.0338223	0.77819
sp|P53621|COPA	0.227506	0.0536847
sp|P53634|CATC	0.00451232	0.976164
sp|P53671|LIMK2	-0.00263181	0.996843
sp|P53680|AP2S1	1.34769	0.00448233
sp|P53701|CCHL	0.15994	0.626969
sp|P53814|SMTN	-0.961735	0.0071513
sp|P53985|MOT1	-1.23006	0.000811039
sp|P53992|SC24C	0.373693	0.0938154
sp|P53999|TCP4	0.295541	0.0627159
sp|P54108|CRIS3	-0.591302	0.336597
sp|P54136|SYRC	-0.00652867	0.95735
sp|P54289|CA2D1	-0.228978	0.479174
sp|P54577|SYYC	0.180261	0.307415
sp|P54578|UBP14	-0.399586	0.053432
sp|P54619|AAKG1	-0.140976	0.794687
sp|P54652|HSP72	0.201347	0.094997
sp|P54709|AT1B3	-0.464016	0.290379
sp|P54725|RD23A	0.611584	0.0488206
sp|P54727|RD23B	0.363202	0.0210863
sp|P54802|ANAG	0.854474	0.120044
sp|P54819|KAD2	0.192034	0.332943
sp|P54868|HMCS2	-0.274522	0.561105
sp|P54886|P5CS	0.0987268	0.797469
sp|P54920|SNAA	-0.0377995	0.76458
sp|P55001|MFAP2	-0.0835084	0.780911
sp|P55008|AIF1	0.597749	0.0187741
sp|P55010|IF5	-0.235231	0.515252
sp|P55011|S12A2	-0.427673	0.0986237
sp|P55036|PSMD4	0.274833	0.237854
sp|P55039|DRG2	-0.27201	0.519209
sp|P55060|XPO2	0.00258185	0.98265
sp|P55072|TERA	-0.0244106	0.795658
sp|P55081|MFAP1	0.118473	0.802928
sp|P55083|MFAP4	0.247718	0.545438
sp|P55084|ECHB	0.294643	0.0631547
sp|P55145|MANF	-0.0556011	0.716024
sp|P55196|AFAD	-0.0951845	0.639689
sp|P55209|NP1L1	-0.189147	0.0953818
sp|P55210|CASP7	-0.516042	0.172538
sp|P55212|CASP6	0.341351	0.463906
sp|P55259|GP2	-0.122692	0.826249
sp|P55263|ADK	0.360945	0.0632515
sp|P55265|DSRAD	-0.049303	0.783536
sp|P55268|LAMB2	-0.0915158	0.73367
sp|P55290|CAD13	0.952181	0.000648115
sp|P55317|FOXA1	-0.244418	0.127796
sp|P55327|TPD52	-0.240431	0.313973
sp|P55735|SEC13	0.756424	0.0254202
sp|P55769|NH2L1	-0.563265	0.0253301
sp|P55786|PSA	0.105334	0.228217
sp|P55789|ALR	0.148003	0.475259
sp|P55795|HNRH2	0.350449	0.120214
sp|P55809|SCOT1	0.64559	0.0426833
sp|P55884|EIF3B	0.0215216	0.890568
sp|P55957|BID	-0.311569	0.109137
sp|P56134|ATPK	1.01236	0.0933039
sp|P56181|NDUV3	-0.0940482	0.749675
sp|P56182|RRP1	0.866303	0.0363033
sp|P56192|SYMC	0.400159	0.00644925
sp|P56199|ITA1	-0.315493	0.0942703
sp|P56211|ARP19	0.0166264	0.96998
sp|P56378|68MP	0.679563	0.1245
sp|P56385|ATP5I	0.322564	0.458708
sp|P56537|IF6	0.33847	0.0901647
sp|P56545|CTBP2	0.342458	0.362736
sp|P56556|NDUA6	-0.15917	0.265524
sp|P57088|TMM33	-0.21235	0.549537
sp|P57105|SYJ2B	-0.638124	0.0139621
sp|P57678|GEMI4	-0.0408998	0.891934
sp|P57721|PCBP3	-0.30407	0.281138
sp|P57764|GSDMD	0.667103	0.255943
sp|P57772|SELB	-0.604068	0.0615886
sp|P58107|EPIPL	-0.534116	0.137869
sp|P58335|ANTR2	-0.286382	0.352727
sp|P58499|FAM3B	0.212456	0.580201
sp|P58511|SIM11	0.990084	0.080449
sp|P58546|MTPN	0.069326	0.667867
sp|P59666|DEF3	-1.13054	0.0343987
sp|P59998|ARPC4	0.00117361	0.997242
sp|P60002|ELOF1	-0.442584	0.304159
sp|P60033|CD81	-0.56632	0.000314582
sp|P60174|TPIS	0.36189	0.00647323
sp|P60228|EIF3E	-0.0279619	0.816107
sp|P60468|SC61B	0.444764	0.43768
sp|P60660|MYL6	-0.532855	0.0580486
sp|P60842|IF4A1	-0.233624	0.052928
sp|P60866|RS20	0.131947	0.317835
sp|P60891|PRPS1	0.129481	0.552084
sp|P60900|PSA6	-0.00287643	0.980955
sp|P60903|S10AA	-0.669756	0.122659
sp|P60953|CDC42	0.778936	0.00910526
sp|P60981|DEST	-0.198573	0.0578393
sp|P61006|RAB8A	0.0463937	0.708947
sp|P61011|SRP54	-0.173757	0.624202
sp|P61019|RAB2A	0.0384882	0.88062
sp|P61026|RAB10	0.51122	0.100024
sp|P61077|UB2D3	0.00590614	0.970706
sp|P61086|UBE2K	0.2469	0.0915257
sp|P61088|UBE2N	0.194495	0.219017
sp|P61106|RAB14	0.448462	0.00716965
sp|P61158|ARP3	0.0507978	0.566354
sp|P61160|ARP2	-0.0517827	0.615929
sp|P61163|ACTZ	0.110061	0.569119
sp|P61201|CSN2	-0.0045036	0.960929
sp|P61221|ABCE1	-0.17309	0.377834
sp|P61224|RAP1B	-0.130034	0.273745
sp|P61225|RAP2B	0.509652	0.184303
sp|P61247|RS3A	0.0311014	0.752341
sp|P61254|RL26	-0.304794	0.535352
sp|P61289|PSME3	0.030254	0.838163
sp|P61313|RL15	0.331654	0.0216941
sp|P61326|MGN	0.0131006	0.961194
sp|P61353|RL27	-0.103147	0.413457
sp|P61421|VA0D1	0.788304	0.0537066
sp|P61457|PHS	-0.0391843	0.814799
sp|P61513|RL37A	0.0868379	0.412931
sp|P61586|RHOA	0.952361	0.0483184
sp|P61604|CH10	0.119245	0.432527
sp|P61626|LYSC	-0.505966	0.135266
sp|P61758|PFD3	0.792224	0.0571676
sp|P61764|STXB1	-0.265689	0.219429
sp|P61769|B2MG	-0.73373	0.399155
sp|P61803|DAD1	-0.262234	0.513555
sp|P61916|NPC2	1.76323	0.00631547
sp|P61923|COPZ1	0.853153	0.0532196
sp|P61925|IPKA	0.0685802	0.786511
sp|P61956|SUMO2	-0.760992	0.0376772
sp|P61960|UFM1	0.0498561	0.821319
sp|P61964|WDR5	-0.111187	0.823868
sp|P61970|NTF2	0.32197	0.131915
sp|P61978|HNRPK	0.105496	0.140047
sp|P61981|1433G	0.121485	0.399356
sp|P62070|RRAS2	-0.101966	0.465464
sp|P62081|RS7	0.148477	0.596923
sp|P62136|PP1A	-0.386509	0.16935
sp|P62140|PP1B	-0.194654	0.0271223
sp|P62158|CALM	-0.361873	0.00119665
sp|P62166|NCS1	-0.177739	0.581017
sp|P62191|PRS4	0.0663612	0.557712
sp|P62195|PRS8	0.0320064	0.819739
sp|P62241|RS8	0.227571	0.163103
sp|P62244|RS15A	0.0881753	0.642023
sp|P62249|RS16	0.095153	0.292654
sp|P62253|UB2G1	0.320172	0.269721
sp|P62256|UBE2H	-0.21138	0.309464
sp|P62258|1433E	0.121848	0.273657
sp|P62263|RS14	0.252756	0.0567099
sp|P62266|RS23	-0.118514	0.218623
sp|P62269|RS18	0.15676	0.352664
sp|P62277|RS13	0.226989	0.154069
sp|P62280|RS11	0.0913733	0.567271
sp|P62306|RUXF	0.0025178	0.994397
sp|P62308|RUXG	0.76764	0.0482698
sp|P62314|SMD1	-0.0231514	0.733645
sp|P62316|SMD2	0.375196	0.0686127
sp|P62318|SMD3	-0.656235	0.0667059
sp|P62328|TYB4	-0.279868	0.415659
sp|P62330|ARF6	-0.148895	0.575748
sp|P62333|PRS10	0.0844374	0.295421
sp|P62341|SELT	0.760953	0.221953
sp|P62424|RL7A	-0.0376867	0.838557
sp|P62495|ERF1	0.132191	0.588003
sp|P62633|CNBP	-0.0450196	0.805892
sp|P62701|RS4X	0.148414	0.516825
sp|P62714|PP2AB	0.307484	0.228019
sp|P62736|ACTA	-0.320888	0.385131
sp|P62745|RHOB	0.908893	0.0094935
sp|P62750|RL23A	-0.18576	0.330886
sp|P62753|RS6	-0.671445	0.13765
sp|P62805|H4	0.369961	0.167299
sp|P62820|RAB1A	-0.18474	0.598857
sp|P62826|RAN	0.352714	0.0104152
sp|P62829|RL23	0.0155637	0.956365
sp|P62841|RS15	0.270492	0.0587345
sp|P62847|RS24	0.706435	0.035305
sp|P62851|RS25	0.488497	0.275472
sp|P62854|RS26	-0.0601443	0.670874
sp|P62857|RS28	0.275508	0.291681
sp|P62861|RS30	-0.752534	0.241373
sp|P62873|GBB1	-0.15659	0.0597329
sp|P62879|GBB2	-0.0655142	0.737123
sp|P62888|RL30	0.224421	0.0904224
sp|P62899|RL31	0.211814	0.368442
sp|P62906|RL10A	0.00655841	0.949803
sp|P62910|RL32	0.0360275	0.707656
sp|P62913|RL11	-0.000620487	0.998011
sp|P62917|RL8	-0.0595915	0.77096
sp|P62937|PPIA	0.247432	0.0655263
sp|P62942|FKB1A	0.175321	0.311346
sp|P62979|RS27A	0.0622211	0.53769
sp|P62993|GRB2	-0.156758	0.471017
sp|P62995|TRA2B	0.37958	0.0250957
sp|P63000|RAC1	0.177757	0.0848419
sp|P63010|AP2B1	0.146963	0.250753
sp|P63027|VAMP2	0.0810265	0.81909
sp|P63092|GNAS2	0.0415179	0.830141
sp|P63096|GNAI1	-0.462489	0.111644
sp|P63098|CANB1	0.416787	0.247612
sp|P63104|1433Z	-0.359795	0.101602
sp|P63151|2ABA	-0.375217	0.036826
sp|P63162|RSMN	-0.0212396	0.83611
sp|P63165|SUMO1	-0.511228	0.459036
sp|P63173|RL38	0.289011	0.0944962
sp|P63208|SKP1	-0.0629727	0.471842
sp|P63220|RS21	0.0641967	0.681041
sp|P63241|IF5A1	0.027427	0.862564
sp|P63244|GBLP	0.218089	0.0624764
sp|P63261|ACTG	-0.906277	0.233737
sp|P63267|ACTH	-0.371537	0.319102
sp|P63272|SPT4H	0.387087	0.239889
sp|P63279|UBC9	-0.202735	0.152576
sp|P67809|YBOX1	0.176441	0.330618
sp|P67812|SC11A	0.0961335	0.685342
sp|P67870|CSK2B	0.0600947	0.805304
sp|P67936|TPM4	-0.148225	0.589674
sp|P68036|UB2L3	-0.13685	0.276958
sp|P68104|EF1A1	0.0378736	0.704539
sp|P68366|TBA4A	-0.505749	0.0439667
sp|P68371|TBB4B	0.166536	0.155876
sp|P68400|CSK21	-0.0814875	0.493966
sp|P68402|PA1B2	0.125438	0.489391
sp|P68431|H31	0.277365	0.650618
sp|P68871|HBB	0.477887	0.175447
sp|P69891|HBG1	0.146414	0.559256
sp|P69905|HBA	0.296888	0.345941
sp|P78310|CXAR	-1.38203	0.0555506
sp|P78330|SERB	-0.353841	0.378525
sp|P78346|RPP30	0.128492	0.660114
sp|P78347|GTF2I	-0.0478382	0.732484
sp|P78362|SRPK2	0.206825	0.528278
sp|P78371|TCPB	0.130113	0.403191
sp|P78406|RAE1L	0.00095689	0.996296
sp|P78417|GSTO1	-0.498014	0.0365573
sp|P78504|JAG1	-0.168036	0.584606
sp|P78527|PRKDC	0.0610209	0.647508
sp|P78536|ADA17	0.571739	0.11061
sp|P78537|BL1S1	-0.132862	0.730735
sp|P78539|SRPX	1.15715	0.0922721
sp|P78540|ARGI2	0.855987	0.174017
sp|P78559|MAP1A	0.2677	0.684129
sp|P80188|NGAL	-0.927766	0.0601707
sp|P80294|MT1H	-0.550939	0.313908
sp|P80297|MT1X	-0.347106	0.277549
sp|P80303|NUCB2	-0.0799335	0.803169
sp|P80404|GABT	0.329923	0.427479
sp|P80511|S10AC	0.152643	0.706727
sp|P80723|BASP1	1.00969	0.187735
sp|P80748|LV302	-0.0950946	0.774075
sp|P82650|RT22	0.411631	0.0971048
sp|P82664|RT10	0.848192	0.102131
sp|P82673|RT35	0.136623	0.753702
sp|P82909|RT36	-0.236571	0.175989
sp|P82932|RT06	0.0139313	0.961999
sp|P82970|HMGN5	0.367038	0.381271
sp|P82979|SARNP	0.0838277	0.560346
sp|P83111|LACTB	0.134677	0.34571
sp|P83436|COG7	0.0947543	0.81953
sp|P83731|RL24	-0.0969101	0.784057
sp|P83916|CBX1	0.211948	0.2075
sp|P84077|ARF1	0.654158	0.0157642
sp|P84085|ARF5	0.440963	0.250577
sp|P84095|RHOG	-0.179845	0.599725
sp|P84098|RL19	-0.180705	0.61066
sp|P84103|SRSF3	0.126356	0.75012
sp|P84243|H33	0.675637	0.266536
sp|P98095|FBLN2	0.447038	0.189044
sp|P98160|PGBM	0.213086	0.414904
sp|P98175|RBM10	-0.110891	0.832147
sp|P98179|RBM3	0.16662	0.437547
sp|P98194|AT2C1	0.642867	0.0202665
sp|P99999|CYC	0.430582	0.0114393
sp|Q00059|TFAM	0.301946	0.153068
sp|Q00169|PIPNA	0.153485	0.548024
sp|Q00325|MPCP	-0.261826	0.314461
sp|Q00341|VIGLN	0.265274	0.0371468
sp|Q00535|CDK5	0.0491991	0.815571
sp|Q00577|PURA	0.349151	0.0680309
sp|Q00610|CLH1	-0.0477373	0.582177
sp|Q00613|HSF1	0.262595	0.454837
sp|Q00688|FKBP3	-0.0365703	0.923103
sp|Q00765|REEP5	-0.131664	0.75357
sp|Q00796|DHSO	0.137307	0.678201
sp|Q00839|HNRPU	0.0788602	0.398061
sp|Q01081|U2AF1	0.224053	0.122769
sp|Q01082|SPTB2	-0.334007	0.0231254
sp|Q01085|TIAR	-0.0936465	0.617836
sp|Q01105|SET	-0.173992	0.0701418
sp|Q01415|GALK2	0.311449	0.341903
sp|Q01433|AMPD2	-0.0802998	0.760237
sp|Q01459|DIAC	0.243563	0.57994
sp|Q01469|FABP5	0.0959165	0.917676
sp|Q01518|CAP1	-0.0654597	0.523998
sp|Q01523|DEF5	0.31772	0.58012
sp|Q01650|LAT1	-0.163738	0.572265
sp|Q01780|EXOSX	0.454591	0.135153
sp|Q01813|K6PP	-0.560385	0.0264397
sp|Q01844|EWS	0.0140533	0.95333
sp|Q01968|OCRL	-0.337655	0.0526891
sp|Q01995|TAGL	-0.351269	0.163224
sp|Q02083|NAAA	-0.377434	0.0371621
sp|Q02108|GCYA3	-0.471337	0.271211
sp|Q02153|GCYB1	1.28305	0.036831
sp|Q02218|ODO1	-0.0144972	0.938458
sp|Q02252|MMSA	0.543112	0.0273853
sp|Q02338|BDH	0.951124	0.00205626
sp|Q02383|SEMG2	0.050942	0.883028
sp|Q02388|CO7A1	-0.470515	0.233811
sp|Q02487|DSC2	-0.436471	0.283738
sp|Q02543|RL18A	-0.0232045	0.885811
sp|Q02750|MP2K1	-0.176875	0.449244
sp|Q02790|FKBP4	0.152545	0.495601
sp|Q02809|PLOD1	-0.0359259	0.911533
sp|Q02817|MUC2	-1.02151	0.0174279
sp|Q02818|NUCB1	-0.233613	0.283595
sp|Q02878|RL6	0.080652	0.708115
sp|Q02880|TOP2B	0.0943213	0.58485
sp|Q02952|AKA12	-0.150848	0.555281
sp|Q02978|M2OM	0.00190106	0.986542
sp|Q03111|ENL	-0.76563	0.264828
sp|Q03135|CAV1	-0.531222	0.0196334
sp|Q03154|ACY1	0.590324	0.0499831
sp|Q03188|CENPC	-0.542493	0.0606935
sp|Q03252|LMNB2	-0.104084	0.457528
sp|Q03518|TAP1	0.400196	0.160257
sp|Q03519|TAP2	0.0620989	0.851338
sp|Q03591|FHR1	-0.0837256	0.8685
sp|Q04206|TF65	0.177578	0.612611
sp|Q04323|UBXN1	-0.269081	0.147875
sp|Q04446|GLGB	0.13522	0.436656
sp|Q04609|FOLH1	1.87611	0.000736417
sp|Q04637|IF4G1	0.134224	0.495642
sp|Q04695|K1C17	-0.026031	0.945619
sp|Q04724|TLE1	-0.447433	0.293638
sp|Q04760|LGUL	0.169257	0.597883
sp|Q04837|SSBP	0.709968	0.00756593
sp|Q04917|1433F	0.325038	0.0351771
sp|Q05048|CSTF1	-0.0623633	0.766959
sp|Q05086|UBE3A	-0.39319	0.247408
sp|Q05193|DYN1	0.0893299	0.674577
sp|Q05397|FAK1	0.787046	0.0677869
sp|Q05516|ZBT16	-0.339982	0.344371
sp|Q05519|SRS11	0.0139417	0.900296
sp|Q05639|EF1A2	1.23166	0.124423
sp|Q05655|KPCD	0.073402	0.798158
sp|Q05682|CALD1	-0.368971	0.149047
sp|Q05707|COEA1	0.045746	0.874312
sp|Q06124|PTN11	0.60472	0.257655
sp|Q06136|KDSR	0.711723	0.274237
sp|Q06203|PUR1	-0.141782	0.510939
sp|Q06210|GFPT1	-0.221663	0.39895
sp|Q06278|ADO	0.190298	0.548176
sp|Q06323|PSME1	-0.0759876	0.662121
sp|Q06481|APLP2	0.398663	0.15005
sp|Q06546|GABPA	0.440547	0.401134
sp|Q06587|RING1	0.006951	0.969367
sp|Q06828|FMOD	-0.379586	0.353409
sp|Q06830|PRDX1	-0.00154676	0.988462
sp|Q07020|RL18	0.53299	0.0884999
sp|Q07021|C1QBP	0.315827	0.237692
sp|Q07065|CKAP4	-0.046932	0.743473
sp|Q07092|COGA1	0.0899634	0.864058
sp|Q07157|ZO1	0.339121	0.0138566
sp|Q07507|DERM	0.27826	0.198503
sp|Q07654|TFF3	-0.713862	0.371755
sp|Q07666|KHDR1	-0.12474	0.555838
sp|Q07812|BAX	0.414546	0.320927
sp|Q07866|KLC1	0.178008	0.429404
sp|Q07954|LRP1	-0.369947	0.257844
sp|Q07955|SRSF1	-0.0850319	0.463429
sp|Q07960|RHG01	0.466319	0.0350093
sp|Q08170|SRSF4	0.792926	0.0415032
sp|Q08174|PCDH1	-0.851391	0.00377864
sp|Q08209|PP2BA	0.214177	0.452057
sp|Q08211|DHX9	-0.135325	0.120124
sp|Q08257|QOR	-0.0916182	0.680963
sp|Q08378|GOGA3	-0.19606	0.336558
sp|Q08379|GOGA2	0.436333	0.158097
sp|Q08380|LG3BP	-0.86766	0.0612721
sp|Q08431|MFGM	0.507909	0.169977
sp|Q08495|DEMA	0.135786	0.731904
sp|Q08629|TICN1	0.0256668	0.961038
sp|Q08722|CD47	-0.480384	0.282637
sp|Q08945|SSRP1	-0.260744	0.289563
sp|Q08AF3|SLFN5	-0.191149	0.390039
sp|Q08AH1|ACSM1	0.38314	0.147368
sp|Q08AM6|VAC14	0.218247	0.663183
sp|Q08J23|NSUN2	-0.541674	0.0345707
sp|Q09028|RBBP4	0.125263	0.390185
sp|Q09161|NCBP1	-0.303424	0.127032
sp|Q09472|EP300	0.144993	0.630051
sp|Q09666|AHNK	0.0553182	0.807978
sp|Q0VDG4|SCRN3	0.0222502	0.941062
sp|Q0ZGT2|NEXN	-0.105383	0.640671
sp|Q10469|MGAT2	0.0903176	0.634696
sp|Q10471|GALT2	-0.245891	0.602551
sp|Q10567|AP1B1	0.0611031	0.696686
sp|Q10589|BST2	-0.104765	0.644105
sp|Q10713|MPPA	0.274628	0.160138
sp|Q12756|KIF1A	0.286049	0.616793
sp|Q12765|SCRN1	-0.174167	0.498709
sp|Q12767|K0195	-0.509033	0.135622
sp|Q12768|STRUM	0.478576	0.168416
sp|Q12791|KCMA1	0.143615	0.632974
sp|Q12792|TWF1	0.120919	0.364326
sp|Q12800|TFCP2	0.300357	0.276813
sp|Q12805|FBLN3	0.342666	0.118919
sp|Q12824|SNF5	-1.16842	0.0681195
sp|Q12841|FSTL1	-0.390122	0.266881
sp|Q12849|GRSF1	-0.587748	0.179853
sp|Q12860|CNTN1	0.18431	0.323125
sp|Q12864|CAD17	-0.264021	0.364914
sp|Q12874|SF3A3	-0.208419	0.0874253
sp|Q12882|DPYD	-0.00568662	0.987448
sp|Q12904|AIMP1	0.342827	0.109179
sp|Q12905|ILF2	0.180961	0.076025
sp|Q12906|ILF3	-0.13402	0.137995
sp|Q12907|LMAN2	0.272036	0.141094
sp|Q12923|PTN13	-0.660513	0.0168788
sp|Q12931|TRAP1	0.0841385	0.723555
sp|Q12955|ANK3	-0.0935808	0.468284
sp|Q12959|DLG1	0.259937	0.205103
sp|Q12962|TAF10	0.299722	0.335004
sp|Q12965|MYO1E	-0.0225253	0.952448
sp|Q12983|BNIP3	-0.116503	0.710386
sp|Q13011|ECH1	0.285028	0.208252
sp|Q13033|STRN3	-0.162866	0.488469
sp|Q13045|FLII	0.208383	0.689213
sp|Q13049|TRI32	0.255134	0.470146
sp|Q13057|COASY	-0.00953927	0.957433
sp|Q13075|BIRC1	-0.107878	0.794271
sp|Q13084|RM28	-0.104285	0.745694
sp|Q13085|ACACA	0.106694	0.770118
sp|Q13093|PAFA	0.273569	0.480422
sp|Q13098|CSN1	0.168614	0.283548
sp|Q13107|UBP4	0.0971578	0.805002
sp|Q13126|MTAP	0.0123807	0.943019
sp|Q13131|AAPK1	-0.265273	0.177793
sp|Q13136|LIPA1	0.254141	0.463713
sp|Q13137|CACO2	-0.116739	0.672589
sp|Q13148|TADBP	0.433041	0.128219
sp|Q13151|ROA0	0.224159	0.378417
sp|Q13153|PAK1	-0.85757	0.0365815
sp|Q13155|AIMP2	0.173514	0.192611
sp|Q13162|PRDX4	-0.101921	0.621317
sp|Q13164|MK07	-0.451707	0.0813499
sp|Q13177|PAK2	0.198033	0.274467
sp|Q13185|CBX3	-0.208181	0.0901949
sp|Q13190|STX5	0.779088	0.16281
sp|Q13200|PSMD2	-0.0377568	0.650384
sp|Q13217|DNJC3	0.611715	0.0810449
sp|Q13228|SBP1	0.479652	0.15585
sp|Q13232|NDK3	0.00531662	0.98107
sp|Q13242|SRSF9	-0.383846	0.00448352
sp|Q13243|SRSF5	-0.0406176	0.858199
sp|Q13247|SRSF6	-0.0253462	0.871726
sp|Q13263|TIF1B	-0.0774763	0.579353
sp|Q13283|G3BP1	0.19381	0.196444
sp|Q13286|CLN3	0.581386	0.374113
sp|Q13308|PTK7	-0.410115	0.0378172
sp|Q13310|PABP4	-0.126186	0.57009
sp|Q13325|IFIT5	-0.570992	0.129083
sp|Q13347|EIF3I	-0.290343	0.0285173
sp|Q13361|MFAP5	0.0393793	0.930472
sp|Q13363|CTBP1	0.247218	0.18236
sp|Q13404|UB2V1	-0.60644	0.0708374
sp|Q13405|RM49	-0.0251557	0.946511
[truncated: 1,866 more rows]

## Sheet: PermutationTest
Protein	permute_median_rank	non-permute_median_rank
sp|Q9Y3D6|FIS1	1923	16.5
sp|P21796|VDAC1	1868	27.5
sp|P60033|CD81	1906	56.5
sp|P08865|RSSA	1926	57
sp|P49841|GSK3B	1923.5	66
sp|P53985|MOT1	1945	89.5
sp|O00483|NDUA4	1924	90.5
sp|P55290|CAD13	1962	92
sp|P07951|TPM2	1895	93.5
sp|Q7L2E3|DHX30	1918.5	96
sp|Q04609|FOLH1	1990	101
sp|Q9UBB6|NCDN	1868	101
sp|P30050|RL12	2045.5	108
sp|P11586|C1TC	1913	108.5
sp|Q9NX62|IMPA3	1840	113
sp|P38646|GRP75	1841	114
sp|O43432|IF4G3	1844.5	122
sp|P62158|CALM	1964	123.5
sp|O60547|GMDS	2054	130.5
sp|P43251|BTD	1990.5	134.5
sp|Q5H9R7|PP6R3	1685.5	135
sp|Q9BSJ2|GCP2	2024	139
sp|Q02338|BDH	1877	142
sp|Q9H6K5|YS027	1961	142.5
sp|Q9HCJ1|ANKH	1845	143
sp|Q9Y4F1|FARP1	1801	143
sp|Q8NCG7|DGLB	1955.5	146
sp|Q14914|PTGR1	1953.5	149
sp|Q15555|MARE2	1916	157.5
sp|Q9UJS0|CMC2	2005	168
sp|Q9NRX2|RM17	1975.5	169.5
sp|Q86X76|NIT1	2028	170
sp|Q96TC7|RMD3	1966	173
sp|P49903|SPS1	1943	173.5
sp|Q15257|PTPA	2093.5	177
sp|Q96S99|PKHF1	2052	177.5
sp|P37802|TAGL2	1982	178.5
sp|P21589|5NTD	1910	184
sp|P20042|IF2B	1899	184
sp|Q8ND76|CCNY	1778.5	188
sp|Q96ME7|ZN512	2000	191.5
sp|P05091|ALDH2	1953.5	192.5
sp|Q13242|SRSF9	1901.5	193
sp|Q08174|PCDH1	2042.5	194
sp|P13010|XRCC5	1974.5	195
sp|Q8WU76|SCFD2	1862.5	196
sp|P36776|LONM	1895	197
sp|Q92734|TFG	1970.5	197.5
sp|P19971|TYPH	1972	201.5
sp|O94973|AP2A2	2016	207.5
sp|Q13555|KCC2G	2108	208
sp|P35749|MYH11	1910.5	208.5
sp|Q9Y266|NUDC	1844	208.5
sp|P51858|HDGF	2051.5	209
sp|Q86X83|COMD2	1967.5	209.5
sp|P09543|CN37	2139	214
sp|Q8WX92|NELFB	1838	216
sp|Q9BX68|HINT2	1801	216.5
sp|P23634|AT2B4	1959	220.5
sp|O95994|AGR2	1959	221
sp|O94788|AL1A2	1937	223
sp|Q9P0K7|RAI14	1996.5	223.5
sp|Q9HBL7|PLRKT	1895.5	225
sp|P53680|AP2S1	1947.5	227
sp|P11766|ADHX	1942	232.5
sp|Q7Z7K6|CENPV	2074.5	233.5
sp|Q9Y673|ALG5	2066	234
sp|P05141|ADT2	1959	234.5
sp|Q8WW59|SPRY4	1897.5	237.5
sp|Q9Y2J8|PADI2	1927.5	241
sp|Q7RTP6|MICA3	1868	247
sp|Q9UIQ6|LCAP	1945.5	252
sp|P17661|DESM	1862	253
sp|O15061|SYNEM	1895	253.5
sp|O00303|EIF3F	1870.5	254
sp|Q9H2V7|SPNS1	1976.5	254.5
sp|P61106|RAB14	1987.5	255
sp|P21397|AOFA	1796	255.5
sp|P16615|AT2A2	2020	258
sp|Q15746|MYLK	1845.5	259.5
sp|Q9Y365|PCTL	1925.5	260.5
sp|Q14137|BOP1	2003	261.5
sp|Q14254|FLOT2	2050	262
sp|P14854|CX6B1	1692.5	262
sp|Q9UN36|NDRG2	1928	264.5
sp|P39748|FEN1	1752.5	266
sp|O75369|FLNB	1818.5	266
sp|P05109|S10A8	1924.5	267
sp|P15529|MCP	2028.5	270.5
sp|Q9BSI4|TINF2	1879	271
sp|Q8N5M1|ATPF2	1984	275
sp|P13611|CSPG2	2054	276
sp|P07858|CATB	1901	276.5
sp|P56192|SYMC	1962	281.5
sp|Q5BJD5|TM41B	1903.5	283.5
sp|P61916|NPC2	2102	286.5
sp|Q8N6Q3|CD177	1881.5	289
sp|Q16222|UAP1	1818.5	289
sp|Q8N3D4|EH1L1	2017	292
sp|P53814|SMTN	1964.5	293
sp|O15231|ZN185	1882.5	293
sp|P25787|PSA2	1917	294.5
sp|P30043|BLVRB	1778	295.5
sp|Q66K74|MAP1S	1868.5	296.5
sp|O00186|STXB3	2045	306
sp|P04792|HSPB1	1995.5	311
sp|P60174|TPIS	2105	313
sp|P07814|SYEP	2017	314.5
sp|Q04837|SSBP	1921.5	316
sp|P49720|PSB3	1924.5	323.5
sp|P46782|RS5	1776.5	327.5
sp|P19105|ML12A	2020.5	330
sp|Q9Y3A5|SBDS	1980	330.5
sp|P23396|RS3	1981.5	330.5
sp|P15144|AMPN	1911.5	332.5
sp|Q16836|HCDH	1972	334
sp|P51659|DHB4	1978	335
sp|Q7Z6K5|ARPIN	1921	336
sp|P05556|ITB1	1977.5	336.5
sp|Q96C90|PP14B	1931	336.5
sp|P62826|RAN	2038	336.5
sp|P28289|TMOD1	1829	338
sp|P28161|GSTM2	1797	340
sp|P06730|IF4E	1877.5	340
sp|P60953|CDC42	1874	340.5
sp|Q8NFF5|FAD1	1993.5	344
sp|P26639|SYTC	1883.5	350
sp|P51452|DUS3	2071.5	351
sp|Q9Y5N5|HEMK2	2004	353.5
sp|P26196|DDX6	1894.5	353.5
sp|P16870|CBPE	1792.5	354
sp|Q9UGR2|Z3H7B	2049	354
sp|P99999|CYC	1986	356
sp|P04843|RPN1	2027.5	356
sp|Q8IZE3|PACE1	1888	362
sp|Q7LGA3|HS2ST	1863	362.5
sp|Q92506|DHB8	1970.5	363
sp|Q8WU90|ZC3HF	1937	369
sp|Q8WVY7|UBCP1	2077	369.5
sp|Q86SF2|GALT7	1786	370.5
sp|Q9Y3D5|RT18C	2159.5	371
sp|Q9H7Z7|PGES2	1963	371.5
sp|P57105|SYJ2B	2042	371.5
sp|Q9NSI2|F207A	1992.5	372.5
sp|Q15124|PGM5	1841	373.5
sp|P21291|CSRP1	2048	373.5
sp|Q15126|PMVK	1800.5	373.5
sp|Q96ED9|HOOK2	1994	374
sp|P00403|COX2	2032	377.5
sp|P46976|GLYG	1891.5	377.5
sp|Q8NCA5|FA98A	2105	377.5
sp|P51149|RAB7A	1866.5	380.5
sp|P62745|RHOB	2010	380.5
sp|P05388|RLA0	1965.5	381.5
sp|P42126|ECI1	1972.5	383
sp|Q9Y6I3|EPN1	1815.5	383
sp|Q13526|PIN1	1896.5	388.5
sp|Q8WXG6|MADD	1908	391
sp|P06702|S10A9	1744.5	394
sp|P27487|DPP4	2113	395.5
sp|Q9P2J5|SYLC	1720	397
sp|P37235|HPCL1	1857.5	401.5
sp|Q9C005|DPY30	2100	403
sp|P08621|RU17	1951	404
sp|Q6P2Q9|PRP8	1929.5	409
sp|Q9UP95|S12A4	1993	411
sp|Q99757|THIOM	1855	425
sp|Q03135|CAV1	1941.5	426.5
sp|Q7KZF4|SND1	2044.5	433.5
sp|Q9H4G4|GAPR1	1878.5	434.5
sp|O00232|PSD12	1992.5	439
sp|Q8N9T8|KRI1	2138.5	439
sp|O15347|HMGB3	1946	439.5
sp|Q9BX66|SRBS1	1880	439.5
sp|P06753|TPM3	1812.5	440.5
sp|P28907|CD38	1774.5	443
sp|Q9NR99|MXRA5	1798	444.5
sp|P25398|RS12	1969.5	445
sp|Q5J8M3|EMC4	1827	449
sp|P84077|ARF1	1990.5	452
sp|Q12923|PTN13	1994.5	457
sp|Q9UL12|SARDH	2007	459.5
sp|Q5VZ89|DEN4C	1878	461
sp|P16401|H15	1881.5	461.5
sp|Q13435|SF3B2	2061	463.5
sp|P50213|IDH3A	1943	465.5
sp|Q96EL2|RT24	1908.5	468.5
sp|Q9BSH5|HDHD3	1979	469.5
sp|Q9P035|HACD3	1872.5	470
sp|Q07157|ZO1	1919.5	471
sp|Q6P4F2|ADXL	1767.5	471.5
sp|Q8N766|EMC1	2022.5	477.5
sp|P45954|ACDSB	1888.5	478
sp|Q6DKJ4|NXN	1785	479.5
sp|P62995|TRA2B	2008	480.5
sp|Q969T9|WBP2	1883.5	482
sp|Q70J99|UN13D	1919.5	486.5
sp|O15371|EIF3D	1906.5	489
sp|Q53GS9|SNUT2	1948.5	489
sp|Q6IAA8|LTOR1	1703	489
sp|P05413|FABPH	1956	489.5
sp|P52272|HNRPM	1940.5	490
sp|P61313|RL15	1801	491
sp|Q9UHK6|AMACR	2015	491.5
sp|O43583|DENR	1882.5	492.5
sp|Q15631|TSN	1802	492.5
sp|Q9BPW8|NIPS1	1760	495.5
sp|O95630|STABP	1821.5	497
sp|Q8WVQ1|CANT1	1880	497.5
sp|O75915|PRAF3	1765.5	501
sp|Q9Y5K5|UCHL5	1962.5	501.5
sp|Q9UHY7|ENOPH	1966.5	501.5
sp|Q9NP77|SSU72	1845.5	502.5
sp|P09382|LEG1	2041	504.5
sp|P16949|STMN1	1779	509.5
sp|Q6PKG0|LARP1	1970.5	511
sp|Q96KR1|ZFR	1964	511.5
sp|Q16576|RBBP7	2043.5	512
sp|Q9UBT7|CTNL1	2058.5	513
sp|O00231|PSD11	1952	513
sp|Q02817|MUC2	1849	519.5
sp|Q9BRQ6|CHCH6	1889	522
sp|Q6UXG2|K1324	2060	523.5
sp|Q01082|SPTB2	1949	524
sp|O43678|NDUA2	2025.5	525.5
sp|P50897|PPT1	2034	525.5
sp|P20674|COX5A	1849	526.5
sp|P54727|RD23B	1938.5	528
sp|O95817|BAG3	1849.5	529.5
sp|Q86YH6|DLP1	1849.5	529.5
sp|P49406|RM19	1913	530
sp|P24752|THIL	1837.5	530.5
sp|P0CG39|POTEJ	1836.5	531
sp|Q9H8M2|BRD9	2050	531
sp|Q9P253|VPS18	2039	531
sp|Q92888|ARHG1	1959	531.5
sp|P40123|CAP2	2052	534.5
sp|Q9BXB5|OSB10	1921	534.5
sp|P27658|CO8A1	1923.5	537
sp|P62140|PP1B	1931	538.5
sp|Q9NYL9|TMOD3	1931.5	539
sp|Q8IUE6|H2A2B	1966.5	541
sp|Q15149|PLEC	1916	543.5
sp|P12814|ACTN1	2117.5	544
sp|Q99714|HCD2	1926.5	545
sp|Q7Z739|YTHD3	1949.5	548
sp|Q13765|NACA	1842.5	548.5
sp|Q9Y617|SERC	1955.5	549.5
sp|O94819|KBTBB	1960	550.5
sp|P52943|CRIP2	1861	552.5
sp|O60216|RAD21	2021.5	554
sp|Q13442|HAP28	1992	554
sp|P98194|AT2C1	1926	555.5
sp|Q4V328|GRAP1	1954	556.5
sp|Q96S44|PRPK	1912.5	558
sp|P18124|RL7	1901.5	558.5
sp|Q9ULA0|DNPEP	1916	559.5
sp|Q96FQ6|S10AG	1782	560
sp|Q5PT55|NTCP5	1932	560
sp|P55769|NH2L1	1988	561.5
sp|O43795|MYO1B	1761	563.5
sp|P10809|CH60	1907	564.5
sp|Q9Y285|SYFA	1847	566.5
sp|P39656|OST48	2073.5	569.5
sp|Q8NBQ5|DHB11	1827	569.5
sp|Q9Y281|COF2	1929	573
sp|Q96KN1|FA84B	2115	573.5
sp|Q69YL0|YC029	1878.5	574.5
sp|O14818|PSA7	2091	576
sp|Q9NRY5|F1142	1902	579
sp|Q14BN4|SLMAP	1897	579
sp|Q9H6U6|BCAS3	1843.5	586.5
sp|P55008|AIF1	2128.5	587.5
sp|Q02252|MMSA	1897.5	590.5
sp|Q9Y2V2|CHSP1	1866.5	590.5
sp|P16284|PECA1	2005	591.5
sp|P11498|PYC	1954.5	593.5
sp|O15027|SC16A	1947	594
sp|Q9H9C1|SPE39	1854.5	594.5
sp|Q96A26|F162A	2055	596
sp|P28838|AMPL	1932	596
sp|Q53FZ2|ACSM3	1950.5	596.5
sp|Q1KMD3|HNRL2	1845.5	598
sp|Q9BU61|NDUF3	1844.5	599
sp|Q15542|TAF5	1846	599.5
sp|P15907|SIAT1	2029	600
sp|Q8NBF2|NHLC2	1775.5	601.5
sp|Q13613|MTMR1	1929.5	602
sp|Q9NQ66|PLCB1	1916.5	602.5
sp|Q16647|PTGIS	2057.5	606
sp|Q96L93|KI16B	1961.5	606
sp|P55735|SEC13	1910	606.5
sp|Q16527|CSRP2	1936	606.5
sp|Q14011|CIRBP	1836	606.5
sp|Q13347|EIF3I	1927	607
sp|P34096|RNAS4	1885	607.5
sp|P07910|HNRPC	1871	610.5
sp|P20338|RAB4A	1806	610.5
sp|Q15907|RB11B	2012	611
sp|Q9H4G0|E41L1	1915.5	612.5
sp|Q9Y5Z4|HEBP2	1922	615
sp|P40261|NNMT	2030.5	616
sp|O43598|DNPH1	1981.5	616.5
sp|Q9P2X0|DPM3	2043	616.5
sp|P49747|COMP	1953	618.5
sp|Q8IZ21|PHAR4	2013.5	618.5
sp|P62847|RS24	1955	621.5
sp|P23946|CMA1	1801.5	625.5
sp|Q969G5|PRDBP	2070	626
sp|Q9NYL2|MLTK	1898.5	632
sp|P00492|HPRT	1886.5	633
sp|P14868|SYDC	2056	636.5
sp|P43304|GPDM	1841	637
sp|Q9NSD9|SYFB	2073.5	638
sp|Q01813|K6PP	2102	640
sp|O14558|HSPB6	1849.5	640.5
sp|Q96E39|RMXL1	2042	642.5
sp|Q86YB8|ERO1B	1889	645
sp|P28065|PSB9	2093.5	646.5
sp|Q96HU1|SGSM3	1833.5	652
sp|Q9C0C2|TB182	1936	653
sp|Q8WV74|NUDT8	1890.5	653
sp|Q6ZMK1|CYHR1	1825	657.5
sp|P30041|PRDX6	1890.5	658
sp|Q9Y3B4|PM14	1920.5	661
sp|Q9UQ80|PA2G4	2088.5	663.5
sp|P59666|DEF3	1989	665.5
sp|Q9UG63|ABCF2	1988	666
sp|P43378|PTN9	1779	666
sp|Q8WYJ6|SEPT1	1820.5	669
sp|Q08170|SRSF4	2022	672
sp|Q8TEX9|IPO4	1795	672.5
sp|O75027|ABCB7	1916	672.5
sp|P18206|VINC	1976	673.5
sp|Q5TDH0|DDI2	1855	675.5
sp|Q08J23|NSUN2	1911.5	677
sp|P63151|2ABA	1876	678.5
sp|Q9HAV7|GRPE1	2136	679
sp|P07288|KLK3	1831.5	680
sp|P38571|LICH	1873	680.5
sp|Q00341|VIGLN	2080.5	680.5
sp|Q04917|1433F	1916.5	686
sp|Q9H9J2|RM44	1923.5	690
sp|O43865|SAHH2	1836.5	693
sp|Q9Y2T2|AP3M1	2032	693.5
sp|Q9Y2C4|EXOG	1874.5	696.5
sp|Q9Y2G3|AT11B	2060.5	696.5
sp|Q8IZL8|PELP1	1984.5	696.5
sp|P10301|RRAS	1982.5	697
sp|Q9Y6C2|EMIL1	2047	704.5
sp|Q02083|NAAA	2158.5	705
sp|O00339|MATN2	1833	705
sp|Q9P265|DIP2B	2147	706
sp|P22234|PUR6	1929.5	708
sp|Q9BPX6|MICU1	1955	711
sp|P24043|LAMA2	2109.5	712
sp|P17655|CAN2	1816.5	712
sp|P68366|TBA4A	1927.5	713
sp|O94826|TOM70	1866	717
sp|P55809|SCOT1	2155.5	722.5
sp|Q6JQN1|ACD10	1920.5	723
sp|Q96K49|TM87B	1951.5	724
sp|P56182|RRP1	1957	728.5
sp|P38919|IF4A3	2031.5	729
sp|Q9BZF1|OSBL8	2009.5	730
sp|O95881|TXD12	1777.5	730
sp|Q07960|RHG01	1848.5	730
sp|Q9UJY5|GGA1	1929	732
sp|P18621|RL17	2062	732.5
sp|P14406|CX7A2	1888	733
sp|Q8N6T3|ARFG1	2035.5	734
sp|P34932|HSP74	1908.5	734
sp|P20151|KLK2	1917	734.5
sp|P61956|SUMO2	1967	735
sp|Q9NZN4|EHD2	1952.5	736.5
sp|Q9H0W8|SMG9	2092.5	736.5
sp|Q8NFH3|NUP43	1985.5	736.5
sp|P05997|CO5A2	2054.5	737.5
sp|Q13308|PTK7	1862	738
sp|P11182|ODB2	1972.5	739.5
sp|Q8N8K9|K1958	2012	741.5
sp|Q7Z3D6|CN159	2032	741.5
sp|Q15417|CNN3	2080	743.5
sp|P08727|K1C19	2015.5	744
sp|P78417|GSTO1	1834.5	744.5
sp|Q5F1R6|DJC21	1871.5	745.5
sp|Q13740|CD166	1894.5	746
sp|P09486|SPRC	2002.5	747.5
sp|Q3MII6|TBC25	1932.5	750
sp|Q6BCY4|NB5R2	1986.5	752
sp|O15260|SURF4	1905.5	754.5
sp|P13671|CO6	1965.5	755
sp|Q8N2K0|ABD12	2032.5	757.5
sp|Q2TAY7|SMU1	1813.5	758.5
sp|O75347|TBCA	2041	759.5
sp|Q9UFN0|NPS3A	1976	761
sp|Q13153|PAK1	1963	761
sp|P00441|SODC	1894.5	762.5
sp|Q8NBJ4|GOLM1	2079.5	763.5
sp|Q8N474|SFRP1	1925	763.5
sp|Q9UBI1|COMD3	1994	765.5
sp|P30086|PEBP1	1772.5	765.5
sp|O14656|TOR1A	1986	768
sp|P49590|SYHM	1892.5	768
sp|Q13813|SPTN1	1964.5	771.5
sp|Q15008|PSMD6	2004	772
sp|P54725|RD23A	2116	772.5
sp|Q9Y227|ENTP4	2104.5	773.5
sp|Q24JP5|T132A	1932.5	776.5
sp|P50914|RL14	1973.5	779
sp|P10915|HPLN1	2060.5	780.5
sp|P38117|ETFB	1883.5	783.5
sp|O15145|ARPC3	2001.5	787.5
sp|Q99848|EBP2	1944	789
sp|P47736|RPGP1	1921	790
sp|P04233|HG2A	1898	792.5
sp|O43488|ARK72	1874	792.5
sp|Q8IWW6|RHG12	1865	795.5
sp|P61586|RHOA	2001	798.5
sp|Q9Y3I0|RTCB	1870	799.5
sp|P19012|K1C15	1806	801
sp|Q03154|ACY1	1978.5	802
sp|P00325|ADH1B	1954.5	803.5
sp|Q13451|FKBP5	1889	803.5
sp|Q96IU4|ABHEB	1834	807.5
sp|P60842|IF4A1	1956.5	808
sp|Q8TAT6|NPL4	1883	809.5
sp|P31939|PUR9	1896	810
sp|Q02153|GCYB1	2019.5	810.5
sp|Q9UH99|SUN2	2032.5	810.5
sp|O14896|IRF6	1941	810.5
sp|Q9UDR5|AASS	1953.5	811
sp|Q8WTW3|COG1	2004	811.5
sp|Q7Z6J0|SH3R1	1925.5	812.5
sp|P08670|VIME	1865	814
sp|Q15121|PEA15	1866	815.5
sp|P02792|FRIL	1900.5	815.5
sp|Q9UMS6|SYNP2	1843.5	816
sp|P01303|NPY	1876.5	818
sp|A0AVT1|UBA6	2014.5	818
sp|Q99816|TS101	2203.5	818.5
sp|Q9UNN8|EPCR	1918	819.5
sp|P13796|PLSL	2086.5	819.5
sp|Q9NWV4|CA123	1815	819.5
sp|P24821|TENA	1891	822
sp|Q9BX97|PLVAP	1879.5	826.5
sp|Q96T58|MINT	1869	829
sp|P12236|ADT3	2058	829.5
sp|P08133|ANXA6	1918	830.5
sp|Q8WWY3|PRP31	1889	832
sp|Q9BTE6|AASD1	2055	832.5
sp|Q96KA5|CLP1L	1911.5	833.5
sp|O14579|COPE	1935	834
sp|Q14197|ICT1	1894.5	835
sp|Q9Y305|ACOT9	2005.5	835
sp|O75976|CBPD	1963.5	835.5
sp|O15160|RPAC1	1990.5	835.5
sp|P48729|KC1A	1913	837
sp|Q9NZ52|GGA3	1860	838.5
sp|Q01968|OCRL	1994	840
sp|Q8NEZ5|FBX22	1841.5	840.5
sp|Q9H0D6|XRN2	2092	840.5
sp|P45974|UBP5	1854.5	845.5
sp|Q96JX3|SRAC1	1900.5	845.5
sp|P78310|CXAR	2241.5	846.5
sp|P62318|SMD3	1816.5	847
sp|P17152|TMM11	1877	849.5
sp|Q9UJX2|CDC23	2001	854
sp|P11277|SPTB1	1908	855.5
sp|P46776|RL27A	1846.5	856.5
sp|P48651|PTSS1	1888.5	857.5
sp|P62308|RUXG	1879.5	858.5
sp|Q71U36|TBA1A	1926	858.5
sp|P48147|PPCE	1900.5	861.5
sp|P08294|SODE	2033.5	863
sp|P01764|HV303	1780	864
sp|P55084|ECHB	1974	865
sp|P24844|MYL9	1953.5	866.5
sp|O43143|DHX15	2042.5	867
sp|Q9BXV9|CN142	1999	867.5
sp|Q08380|LG3BP	1736.5	868
sp|P62263|RS14	1902.5	868
sp|P19367|HXK1	2058.5	868.5
sp|Q9H4A4|AMPB	1972	869
sp|P05386|RLA1	1872	870
sp|P53621|COPA	1910	870.5
sp|Q9BY89|K1671	1821.5	874
sp|P11216|PYGB	2018	875
sp|Q03188|CENPC	1799.5	877
sp|P15088|CBPA3	1987	878.5
sp|Q9NZR1|TMOD2	1955	879
sp|P13987|CD59	2099.5	879.5
sp|P09471|GNAO	1916.5	880
sp|P14923|PLAK	1899.5	881
sp|Q6NZI2|PTRF	1891.5	881
sp|P49366|DHYS	1759.5	881.5
sp|Q9ULC4|MCTS1	2050.5	884
sp|P61758|PFD3	1939.5	884
sp|O60343|TBCD4	2010.5	885
sp|P36578|RL4	1917	885
sp|Q9Y5L4|TIM13	1961	886.5
sp|P22695|QCR2	1842	887.5
sp|Q9NZN3|EHD3	1958.5	889.5
sp|P53367|ARFP1	2056.5	890
sp|Q6L8Q7|PDE12	1954.5	892
sp|P62841|RS15	1978	895.5
sp|P46821|MAP1B	1936.5	896
sp|Q14320|FA50A	1877.5	897.5
sp|P41091|IF2G	1908.5	900
sp|Q15334|L2GL1	2003.5	900.5
sp|P08238|HS90B	1957	901.5
sp|P53999|TCP4	1974	901.5
sp|Q9BTT0|AN32E	1931.5	902
sp|Q9BZE4|NOG1	1921	903
sp|P61421|VA0D1	2024.5	905
sp|P54578|UBP14	1957	905.5
sp|Q9H2U2|IPYR2	1898.5	906.5
sp|Q6YN16|HSDL2	1938	908
sp|Q8N8N7|PTGR2	1918.5	908
sp|Q15223|PVRL1	2021.5	908.5
sp|Q15532|SSXT	2047.5	911
sp|Q9P086|MED11	1907.5	911.5
sp|P09234|RU1C	1757	911.5
sp|Q9H444|CHM4B	1900	911.5
sp|Q99571|P2RX4	2018.5	912
sp|O60476|MA1A2	1817	913
sp|Q9UN86|G3BP2	1975.5	914.5
sp|P61923|COPZ1	1861	915
sp|Q7Z2W7|TRPM8	1935.5	916.5
sp|Q13576|IQGA2	2129.5	917
sp|P21810|PGS1	2034.5	920
sp|Q9H2D6|TARA	1935.5	921
sp|Q99719|SEPT5	1979.5	922.5
sp|Q8WZA1|PMGT1	1905.5	923
sp|P01610|KV118	1991	924
sp|P60981|DEST	2059	925
sp|Q9HCB6|SPON1	1849	925.5
sp|Q15691|MARE1	1938	929.5
sp|Q8NEU8|DP13B	1822	930
sp|P06733|ENOA	1857	930
sp|Q5VT66|MOSC1	2051	930.5
sp|P55263|ADK	2092	932
sp|P12235|ADT1	1895.5	933
sp|Q8WUY3|PRUN2	1942	936
sp|P35613|BASI	1964.5	936
sp|O60506|HNRPQ	1978.5	937
sp|Q9NX63|CHCH3	1958.5	937.5
sp|P17812|PYRG1	1998.5	938
sp|P57772|SELB	1887.5	938.5
sp|P00167|CYB5	2046.5	939.5
sp|Q8TB37|NUBPL	1854	940
sp|Q8WYA6|CTBL1	1741.5	940.5
sp|P43307|SSRA	2007.5	941
sp|Q6UW68|TM205	1991	941.5
sp|P08648|ITA5	2147.5	941.5
sp|Q96CW1|AP2M1	1923	944.5
sp|Q16651|PRSS8	1878	946
sp|Q6ZMP0|THSD4	2048	948.5
sp|Q8WUM0|NU133	2096.5	949.5
sp|Q9P0J7|KCMF1	1826.5	950
sp|P27348|1433T	1949	951.5
sp|P0DJ07|PT100	2010	952.5
sp|Q99598|TSNAX	1797.5	952.5
sp|P35573|GDE	1870.5	954
sp|P60660|MYL6	1983	955
sp|Q96KP4|CNDP2	1849.5	955
sp|P63244|GBLP	2028.5	956.5
sp|Q15738|NSDHL	2076.5	957.5
sp|Q8IZD4|DCP1B	2070.5	958
sp|P40939|ECHA	1859	958.5
sp|P62873|GBB1	1936.5	958.5
sp|O60888|CUTA	1889	959.5
sp|Q9UEW8|STK39	1831.5	960
sp|Q8IXJ6|SIR2	1987.5	961.5
sp|Q9H6Q4|NARFL	1869.5	964
sp|Q9BSH4|TACO1	1948	964.5
sp|O75380|NDUS6	1967.5	965
sp|P02760|AMBP	1801	965.5
sp|P51805|PLXA3	1996.5	968.5
sp|Q7Z434|MAVS	1911	968.5
sp|O43670|ZN207	2033	968.5
sp|O96005|CLPT1	2086	974.5
sp|P52298|NCBP2	1960	975.5
sp|P30038|AL4A1	1905.5	976.5
sp|Q9NZJ6|COQ3	1994.5	977.5
sp|Q9NR12|PDLI7	2015.5	979
sp|Q7Z7G0|TARSH	1866.5	981.5
sp|Q92905|CSN5	2000	982
sp|O43301|HS12A	1939	982.5
sp|Q13217|DNJC3	1930	985.5
sp|Q8TAG9|EXOC6	1918	985.5
sp|P12004|PCNA	1959	986
sp|P07437|TBB5	2060.5	986.5
sp|Q96EL3|RM53	2064	987
sp|P04899|GNAI2	1796.5	987.5
sp|Q96I99|SUCB2	1929	987.5
sp|P04183|KITH	2007.5	988.5
sp|P43490|NAMPT	1902.5	993.5
sp|O14979|HNRDL	2019.5	993.5
sp|P09417|DHPR	1917	994
sp|P05455|LA	2027	994
sp|Q00577|PURA	1851.5	995.5
sp|P24158|PRTN3	1879	996.5
sp|P80188|NGAL	2079	997
sp|P05090|APOD	1892.5	997
sp|Q9H6T0|ESRP2	2008.5	998
sp|P62316|SMD2	1939	999
sp|P35503|UD13	1823.5	1000
sp|O94880|PHF14	1929.5	1001
sp|P62937|PPIA	1951.5	1001
sp|Q14687|GSE1	2007	1004
sp|Q8WUY1|THEM6	1975	1004.5
sp|O43708|MAAI	1967	1005.5
sp|Q15717|ELAV1	1850	1007
sp|P13804|ETFA	1892	1008
sp|Q71DI3|H32	1988.5	1008.5
sp|P25705|ATPA	2026	1008.5
sp|O76074|PDE5A	1948	1009
sp|O75608|LYPA1	2125.5	1009.5
sp|O60762|DPM1	1937.5	1010.5
sp|Q9UJU6|DBNL	1893.5	1012
sp|P07195|LDHB	1929	1012
sp|Q96C24|SYTL4	1937.5	1012.5
sp|O60825|F262	2051.5	1016
sp|O14787|TNPO2	1997	1016.5
sp|O14593|RFXK	2002	1018.5
sp|P27695|APEX1	1929	1019
sp|Q8NI60|ADCK3	2042.5	1019.5
sp|Q9Y237|PIN4	1990.5	1021.5
sp|P49411|EFTU	1928	1023
sp|Q14156|EFR3A	1951	1025.5
sp|Q8IYW5|RN168	1850	1026.5
sp|P33908|MA1A1	1967	1026.5
sp|Q07020|RL18	1921	1026.5
sp|Q9Y6F6|MRVI1	1985.5	1026.5
sp|Q9NT62|ATG3	1950	1027
sp|P29590|PML	1998	1028.5
sp|P40616|ARL1	1934.5	1029
sp|P17026|ZNF22	1878.5	1030
sp|Q9Y2L1|RRP44	1882.5	1032
sp|P02763|A1AG1	1969	1033
sp|Q9UI09|NDUAC	2055	1033.5
sp|Q92783|STAM1	2000.5	1033.5
sp|Q9BRR6|ADPGK	1961.5	1036
sp|Q3YEC7|RABL6	1988	1036.5
sp|Q96B36|AKTS1	1974.5	1037.5
sp|Q6NVY1|HIBCH	1932	1039
sp|Q15582|BGH3	1910.5	1039.5
sp|P50895|BCAM	1975.5	1041.5
sp|O15116|LSM1	2147	1042
sp|Q6AI08|HEAT6	1942.5	1042.5
sp|P05387|RLA2	1901	1044
sp|P15289|ARSA	1712.5	1045.5
sp|P26599|PTBP1	2164.5	1046
sp|P58511|SIM11	1993.5	1046.5
sp|Q12874|SF3A3	1852.5	1047
sp|Q9BUF7|CRUM3	1984	1049
sp|Q9ULC5|ACSL5	1798.5	1050
sp|Q99873|ANM1	1989	1053.5
sp|Q96PU8|QKI	2080	1054
sp|Q9NP79|VTA1	1867	1056
sp|O95831|AIFM1	1819.5	1058
sp|Q9C035|TRIM5	2000	1059
sp|Q8IUX7|AEBP1	1951.5	1059
sp|P07900|HS90A	1842	1060
sp|Q12905|ILF2	1952	1060.5
sp|P56537|IF6	1921	1060.5
sp|Q7Z6L1|TCPR1	1857	1063
sp|Q8IVN8|SBSPO	1903	1065
sp|P53992|SC24C	1936	1065.5
sp|P51398|RT29	1833.5	1065.5
sp|Q96T76|MMS19	1977	1066
sp|Q05397|FAK1	1950	1066
sp|O00754|MA2B1	1901	1066
sp|O00584|RNT2	2012	1066.5
sp|P78539|SRPX	1913	1068
sp|O43242|PSMD3	1900.5	1070
sp|P01861|IGHG4	2066	1072
sp|Q12824|SNF5	1627	1072
sp|Q9Y3U8|RL36	1675.5	1073.5
sp|P22033|MUTA	1870.5	1075.5
sp|Q96PZ0|PUS7	2025	1076
sp|O60829|PAGE4	1926	1078.5
sp|Q9BW91|NUDT9	1860.5	1078.5
sp|O95573|ACSL3	1734.5	1080
sp|Q16822|PCKGM	1994	1083.5
sp|Q3T906|GNPTA	1979	1084.5
sp|Q9BPX5|ARP5L	2011	1087
sp|Q6PCE3|PGM2L	2151	1087
sp|P82664|RT10	2014.5	1087
sp|Q969S9|RRF2M	1967.5	1088
sp|Q15019|SEPT2	1855	1088
sp|Q13404|UB2V1	1916	1089
sp|P00742|FA10	1921	1089.5
sp|Q8IYS2|K2013	2111.5	1089.5
sp|Q9Y294|ASF1A	1995.5	1091
sp|P46783|RS10	1779.5	1091.5
sp|Q8IUI8|CRLF3	1935.5	1091.5
sp|P56199|ITA1	1943	1093
sp|Q96EK6|GNA1	2014.5	1094
sp|O95810|SDPR	2053	1095
sp|P16260|GDC	1865.5	1095.5
sp|P42765|THIM	2095.5	1095.5
sp|Q9BQ75|CMS1	2057.5	1096
sp|Q9NW08|RPC2	1821	1096.5
sp|Q15113|PCOC1	1809	1100
sp|Q01105|SET	1937.5	1100.5
sp|Q13164|MK07	1824.5	1101.5
sp|P63173|RL38	1930.5	1101.5
sp|P54652|HSP72	1882	1103
sp|P33778|H2B1B	1980.5	1105.5
sp|P42695|CNDD3	1908	1106
sp|P55011|S12A2	1868.5	1107
sp|Q8WUD1|RAB2B	1957.5	1107
sp|P63104|1433Z	2127.5	1107
sp|P27708|PYR1	1869.5	1109.5
sp|Q96A00|PP14A	2128.5	1110.5
sp|Q9H4A6|GOLP3	1921	1110.5
sp|P02743|SAMP	2008	1113.5
sp|P35222|CTNB1	2076.5	1113.5
sp|Q9NZD2|GLTP	2107	1114
sp|Q8TC12|RDH11	1960.5	1117.5
sp|Q86UE4|LYRIC	1864.5	1117.5
sp|Q13683|ITA7	1793	1118
sp|Q14195|DPYL3	1945	1119.5
sp|P15153|RAC2	2020.5	1121
sp|Q8IYD1|ERF3B	2001.5	1121.5
sp|O15327|INP4B	1772.5	1122
sp|P35610|SOAT1	1881.5	1124
sp|P55209|NP1L1	1931.5	1125
sp|P61086|UBE2K	1940.5	1126
sp|P50454|SERPH	2132	1127.5
sp|O60828|PQBP1	1839	1128.5
sp|P55957|BID	1986	1130
sp|P16422|EPCAM	2008	1130
sp|P45985|MP2K4	1952.5	1130
sp|P62888|RL30	1859.5	1130.5
sp|Q99729|ROAA	1842.5	1133
sp|P06331|HV209	1880.5	1133.5
sp|P39060|COIA1	1939.5	1136
sp|Q9Y217|MTMR6	2036.5	1136.5
sp|Q14103|HNRPD	2061.5	1138.5
sp|P19652|A1AG2	1942	1142.5
sp|P11388|TOP2A	1830	1143
sp|P09661|RU2A	2029	1143.5
sp|Q6FI81|CPIN1	1967.5	1144.5
sp|P23141|EST1	2047.5	1146
sp|Q5VST6|AB17B	1779	1148
sp|Q13185|CBX3	2029.5	1148.5
sp|O14795|UN13B	1834	1149
sp|P13807|GYS1	1878.5	1149
sp|O43395|PRPF3	1928	1149.5
sp|Q96G03|PGM2	1880.5	1153
sp|P10644|KAP0	1880	1153
sp|Q9H0U6|RM18	1960	1154
sp|Q8N2S1|LTBP4	1921	1155
sp|Q14847|LASP1	1876	1155
sp|O76041|NEBL	1972.5	1156.5
sp|P30048|PRDX3	1891.5	1158
sp|P63000|RAC1	1828	1158
sp|Q9H1E3|NUCKS	1979.5	1159
sp|Q9GZZ9|UBA5	1965.5	1159.5
sp|P82650|RT22	2008	1160.5
sp|P15291|B4GT1	1991	1162
sp|Q9BVL2|NUPL1	1828	1162
sp|Q16698|DECR	1939	1163
sp|Q13838|DX39B	1906.5	1163
sp|P20036|DPA1	1943.5	1163
sp|P18754|RCC1	1988.5	1164
sp|P51687|SUOX	1793	1165
sp|O75063|XYLK	1960.5	1166
sp|P13473|LAMP2	1924	1167
sp|P22626|ROA2	1877	1168.5
sp|P15924|DESP	1921	1169
sp|Q9P0M6|H2AW	1813.5	1169.5
sp|Q3MIR4|CC50B	1896.5	1174.5
sp|Q13685|AAMP	1821.5	1175
sp|Q9Y4K1|AIM1	1930.5	1177
sp|Q12904|AIMP1	1800	1178.5
sp|Q8IVL5|P3H2	1916	1179
sp|Q8N335|GPD1L	1845	1180.5
sp|P33176|KINH	1976.5	1181.5
sp|P19784|CSK22	2071.5	1182.5
sp|P42771|CD2A1	1920	1184
sp|P26440|IVD	1934.5	1186
sp|O94856|NFASC	1977.5	1186.5
sp|P13747|HLAE	1903.5	1187
sp|Q9BUJ2|HNRL1	1956	1187.5
sp|Q9UKU9|ANGL2	2031	1187.5
sp|O95394|AGM1	2036.5	1188.5
sp|Q12767|K0195	1911	1191.5
sp|Q969N2|PIGT	1932	1193
sp|Q96JM2|ZN462	2011	1193
sp|Q15370|ELOB	2085	1194.5
sp|Q96NY8|PVRL4	2033.5	1197
sp|P61626|LYSC	1894.5	1197
sp|P78536|ADA17	1888	1199
sp|O95861|BPNT1	1880	1199
sp|Q9P2R3|ANFY1	1942	1199.5
sp|Q8IXL7|MSRB3	1889.5	1201.5
sp|P31947|1433S	1858.5	1202
sp|Q93009|UBP7	2121	1202.5
sp|Q99988|GDF15	1650	1205
sp|Q9H6R4|NOL6	1861.5	1205
sp|P02511|CRYAB	1809	1206.5
sp|P04406|G3P	1995	1207.5
sp|P27361|MK03	1915	1208.5
sp|Q7L5N1|CSN6	1885	1210.5
sp|P33241|LSP1	2020	1211
sp|Q9HC35|EMAL4	1954.5	1211.5
sp|Q9UKR5|ERG28	1697	1214
sp|P56134|ATPK	1907.5	1214
sp|Q9UL46|PSME2	2003	1214
sp|Q9P2K8|E2AK4	1979	1215.5
sp|Q96BJ8|ELMO3	1921.5	1216
sp|P42766|RL35	1886.5	1219.5
sp|P55795|HNRH2	1733	1219.5
sp|Q9UDY8|MALT1	1959.5	1221
sp|Q15025|TNIP1	1876.5	1221
sp|P33316|DUT	1961.5	1222
sp|P26641|EF1G	2001	1222.5
sp|P39210|MPV17	1844.5	1223.5
sp|Q9UNX4|WDR3	1996	1227
sp|Q8NDI1|EHBP1	2000	1227
sp|P24666|PPAC	1964.5	1227.5
sp|Q8IXB1|DJC10	2057.5	1230
sp|Q9BW30|TPPP3	1922	1230.5
sp|Q6WCQ1|MPRIP	1879	1232.5
sp|O75113|N4BP1	1801.5	1233.5
sp|Q9Y2S7|PDIP2	2024.5	1234
sp|Q9P003|CNIH4	1875.5	1234.5
sp|O00423|EMAL1	2006	1236
sp|P07311|ACYP1	1956	1236.5
sp|Q6NYC1|JMJD6	2031	1240
sp|Q9NQR4|NIT2	1893	1241
sp|P07738|PMGE	1836.5	1243.5
sp|Q8NBN3|TM87A	1930	1244
sp|Q6PD74|AAGAB	1877.5	1245
sp|Q93097|WNT2B	1876	1247.5
sp|P05452|TETN	1889.5	1248.5
sp|P01891|1A68	1908	1249
sp|Q9Y3E1|HDGR3	1903	1249.5
sp|P08571|CD14	2012.5	1250
sp|P31946|1433B	2020	1250.5
sp|Q9UKL0|RCOR1	2130.5	1251.5
sp|P21333|FLNA	1857	1251.5
sp|Q8WXF7|ATLA1	1948.5	1252
sp|Q8IZ07|AN13A	1923	1255
sp|P25788|PSA3	1962.5	1259
sp|O14786|NRP1	1949	1259
sp|Q9HBI1|PARVB	1892	1262
sp|Q93099|HGD	1899	1262
sp|Q9NPA8|ENY2	1992	1262.5
sp|P49588|SYAC	2035.5	1263.5
sp|P50336|PPOX	2029.5	1264
sp|P61026|RAB10	1912	1265
sp|Q08211|DHX9	2060	1266.5
sp|Q9H8L6|MMRN2	1871	1266.5
sp|P36969|GPX4	1859.5	1268.5
sp|Q01780|EXOSX	2095	1268.5
sp|P58107|EPIPL	2040.5	1268.5
sp|P20340|RAB6A	1935	1269
sp|Q9UBQ7|GRHPR	1935.5	1269.5
sp|Q99943|PLCA	1919.5	1269.5
sp|P42229|STA5A	2067	1271
sp|A6NDJ8|RB43L	1906.5	1271
sp|O95671|ASML	1939	1271.5
sp|Q9BS26|ERP44	1975.5	1271.5
sp|Q96TA1|NIBL1	1899	1271.5
sp|P20962|PTMS	1829.5	1272.5
sp|Q92747|ARC1A	2021.5	1272.5
sp|Q9NPI6|DCP1A	1940	1274
sp|Q5VWJ9|SNX30	1919.5	1274.5
sp|Q9HB71|CYBP	1891.5	1275
sp|Q9UKA9|PTBP2	2035	1275.5
sp|P01034|CYTC	1886.5	1276.5
sp|Q96CS3|FAF2	1894	1277.5
sp|P27701|CD82	1913.5	1278
sp|P09493|TPM1	1999.5	1278.5
sp|O94903|PROSC	1854.5	1280.5
sp|Q9BV81|EMC6	1889.5	1280.5
sp|P01031|CO5	1913	1281
sp|P14209|CD99	1885	1281
sp|P56378|68MP	1902	1281.5
sp|O00519|FAAH1	1832.5	1282
sp|Q9Y2E5|MA2B2	1837.5	1282.5
sp|P09467|F16P1	1911.5	1282.5
sp|P13726|TF	1890	1283
sp|Q96CX2|KCD12	1732	1284.5
sp|Q9ULC3|RAB23	1904	1284.5
sp|Q9Y2Y8|PRG3	1937	1286
sp|Q7Z7H5|TMED4	1811	1286
sp|Q9UQE7|SMC3	2029	1286
sp|Q9H269|VPS16	1970.5	1286.5
sp|Q8WVV4|POF1B	1666	1289
sp|Q9Y485|DMXL1	1800.5	1289
sp|Q9BXN1|ASPN	1952	1291
sp|P54802|ANAG	1982	1291
sp|Q9P287|BCCIP	1765	1295.5
sp|Q96D71|REPS1	1894.5	1296
sp|Q9Y3D3|RT16	2067.5	1297
sp|P43487|RANG	1931	1297
sp|Q969Q0|RL36L	1844	1297.5
sp|P22570|ADRO	1960	1298.5
sp|Q96DA0|ZG16B	1887	1300
sp|P35221|CTNA1	2024.5	1301
sp|Q15427|SF3B4	1930.5	1301
sp|Q16775|GLO2	1880	1301.5
sp|P12036|NFH	2013	1302
sp|P12273|PIP	1744	1303
sp|Q9Y5P6|GMPPB	2044	1303
sp|P05166|PCCB	1874	1303
sp|Q14980|NUMA1	2022.5	1310
sp|Q9Y3Q3|TMED3	1992	1310
sp|Q01081|U2AF1	1853	1312
sp|Q9Y3T9|NOC2L	1774.5	1314
sp|P17480|UBF1	1760.5	1314.5
sp|O75525|KHDR3	1879.5	1316.5
sp|Q7L775|EPMIP	1935.5	1316.5
sp|P04211|LV001	1818.5	1317
sp|Q9BV38|WDR18	1846	1318
sp|O75534|CSDE1	2087.5	1321.5
sp|Q12907|LMAN2	1868	1321.5
sp|Q9UKN8|TF3C4	1955.5	1323
sp|P13686|PPA5	1926	1323.5
sp|Q9NVD7|PARVA	1924.5	1324
sp|Q92530|PSMF1	2022	1324
sp|P36896|ACV1B	2004.5	1325
sp|Q4G0F5|VP26B	1776	1325.5
sp|Q13148|TADBP	1872	1328
sp|O14776|TCRG1	1917	1331
sp|Q14244|MAP7	2014	1332
sp|P07737|PROF1	1961	1333
sp|P46379|BAG6	1931.5	1334
sp|Q96MW5|COG8	1896.5	1334
sp|O43818|U3IP2	1999	1334.5
sp|O75531|BAF	2008	1335
sp|Q9HAF1|EAF6	1804.5	1337.5
sp|Q9Y6B6|SAR1B	2024	1337.5
sp|Q9UKV3|ACINU	1962.5	1338
sp|P08397|HEM3	1891	1338.5
sp|P16403|H12	2073.5	1338.5
sp|P15309|PPAP	1749	1338.5
sp|P19388|RPAB1	2022	1340
sp|Q05639|EF1A2	1835.5	1340
sp|O75694|NU155	2037.5	1341
sp|Q9UBR2|CATZ	2132	1342
sp|Q92979|NEP1	1941	1342
sp|Q09161|NCBP1	1958	1344.5
sp|O43681|ASNA	1910	1344.5
sp|Q15154|PCM1	1868	1346
sp|Q8N0X7|SPG20	1978	1346.5
sp|Q9UI10|EI2BD	2014.5	1347.5
sp|Q13325|IFIT5	1790.5	1349
sp|P0DJI8|SAA1	1953.5	1349
sp|P61970|NTF2	2002.5	1350.5
sp|P60903|S10AA	1891	1351
sp|O43294|TGFI1	1848.5	1354.5
sp|P49756|RBM25	1902.5	1355
sp|P46527|CDN1B	2040	1355.5
sp|P11172|UMPS	1992	1356
sp|Q05682|CALD1	2089.5	1356.5
sp|Q9H078|CLPB	1908.5	1358
sp|Q04323|UBXN1	1817.5	1358
sp|P19338|NUCL	1987.5	1359.5
sp|Q96GY0|ZC21A	1905.5	1360
sp|P13284|GILT	1834	1362
sp|Q96EY1|DNJA3	1895.5	1363
sp|Q9NQE9|HINT3	1949.5	1363.5
sp|Q15843|NEDD8	1940	1363.5
sp|Q8N4T8|CBR4	1922.5	1365.5
sp|P35658|NU214	1986	1366
sp|P49189|AL9A1	1768	1366
sp|C9JLW8|F195B	2099	1368
sp|Q12805|FBLN3	2160	1369
sp|P30520|PURA2	1938	1370
sp|O14744|ANM5	1987	1370
sp|Q92485|ASM3B	1864	1373.5
sp|Q9Y5Y2|NUBP2	1843.5	1379
sp|P51649|SSDH	1890	1379
sp|P63096|GNAI1	1705.5	1379
sp|Q9NVI7|ATD3A	1806.5	1380.5
sp|Q9UPQ0|LIMC1	1846.5	1383
sp|Q96RQ3|MCCA	2083.5	1384.5
sp|P22392|NDKB	1966	1386
sp|A6NL28|TPM3L	2016.5	1387
sp|P49257|LMAN1	1818.5	1387.5
sp|Q8TDB6|DTX3L	1934.5	1389
sp|Q9UHD8|SEPT9	1837	1389.5
sp|Q8NFP9|NBEA	1981	1393
sp|Q9Y679|AUP1	1877	1396.5
sp|P28799|GRN	2139.5	1397
sp|Q12906|ILF3	1746.5	1399
sp|P62753|RS6	1902.5	1400.5
sp|O75387|LAT3	1986.5	1402
sp|Q69YN4|VIR	2090	1403
sp|Q9H773|DCTP1	1892	1403
sp|Q9Y320|TMX2	1912.5	1403.5
sp|Q16853|AOC3	2168	1404
sp|Q08AH1|ACSM1	1669.5	1404.5
sp|Q969S3|ZN622	2004.5	1405.5
sp|P51888|PRELP	1872.5	1406
sp|P14735|IDE	1951	1406.5
sp|Q9P258|RCC2	2061.5	1408
sp|P09619|PGFRB	2003.5	1408
sp|Q9UGP8|SEC63	1931.5	1410
sp|Q14558|KPRA	2000.5	1411.5
sp|P14324|FPPS	1996.5	1411.5
sp|Q99877|H2B1N	1920	1411.5
sp|P30153|2AAA	1925.5	1412
sp|P09651|ROA1	2001.5	1413.5
sp|O60271|JIP4	2087.5	1413.5
sp|P04424|ARLY	1893.5	1416
sp|Q9UD71|PPR1B	2048	1416.5
sp|P06703|S10A6	1859.5	1419
sp|P52209|6PGD	2126.5	1420.5
sp|Q6PJG6|BRAT1	1904.5	1421
sp|Q8WXF1|PSPC1	1935	1422
sp|P55317|FOXA1	2018.5	1422.5
sp|P48506|GSH1	2089.5	1422.5
sp|Q8TAD4|ZNT5	1823	1423
sp|Q8N4H5|TOM5	1837.5	1423
sp|Q9H2S1|KCNN2	2029.5	1423.5
sp|Q9Y282|ERGI3	2009.5	1423.5
sp|Q16666|IF16	1973.5	1424.5
sp|P46779|RL28	1970	1424.5
sp|O75964|ATP5L	2043.5	1425.5
sp|Q96EP5|DAZP1	1933	1425.5
sp|P04217|A1BG	1908	1426
sp|Q5JU69|TOR2A	1848.5	1426
sp|Q7Z7L7|ZER1	1917	1426.5
sp|Q86Y79|PTH	1964.5	1428.5
sp|P52948|NUP98	1889	1431
sp|Q00059|TFAM	1859.5	1431.5
sp|P04632|CPNS1	2041.5	1432
sp|O60784|TOM1	1904.5	1434
sp|Q9BT78|CSN4	1698	1434
sp|Q9H3Z4|DNJC5	2046	1435
sp|Q9NPD3|EXOS4	2000.5	1435
sp|Q96M27|PRRC1	2012.5	1435.5
sp|Q9P0M9|RM27	1938.5	1435.5
sp|Q9BTZ2|DHRS4	1894.5	1437
sp|O75937|DNJC8	1870.5	1438
sp|P00352|AL1A1	1949.5	1440
sp|Q9BT22|ALG1	1913.5	1441.5
sp|O76070|SYUG	1762.5	1442
sp|Q9NP97|DLRB1	2008.5	1443.5
sp|P48066|S6A11	1959.5	1446
sp|Q9H336|CRLD1	1874.5	1446.5
sp|Q96RP9|EFGM	1820	1448
sp|O75506|HSBP1	1846	1448.5
sp|Q14376|GALE	1947.5	1449
sp|Q08431|MFGM	1952	1449
sp|P18136|KV313	2008.5	1450
sp|P13667|PDIA4	1822.5	1451
sp|P09228|CYTT	1752	1451.5
sp|Q9Y512|SAM50	1958	1452.5
sp|Q96KP1|EXOC2	1874	1453.5
sp|Q15029|U5S1	1960	1454.5
sp|Q5SRE7|PHYD1	1890.5	1455
sp|Q15269|PWP2	1870	1455.5
sp|P09972|ALDOC	1756.5	1456.5
sp|Q96HC4|PDLI5	1855	1456.5
sp|Q7Z406|MYH14	2005.5	1458
sp|P63279|UBC9	1949	1458.5
sp|P68871|HBB	1935.5	1459
sp|P19827|ITIH1	1992.5	1461
sp|Q9UK61|F208A	1854.5	1462
sp|Q9NPA0|EMC7	2018.5	1463
sp|Q96PU5|NED4L	1958.5	1463
sp|P35520|CBS	1985.5	1463.5
sp|P42785|PCP	1836.5	1468
sp|Q12849|GRSF1	1936	1471
sp|Q8IZQ1|WDFY3	1877.5	1471.5
sp|P62136|PP1A	1985	1472.5
sp|Q9BTY7|F203A	2021	1473
sp|P48960|CD97	1997.5	1473.5
sp|Q9Y2V7|COG6	1905.5	1474
sp|Q92667|AKAP1	2119.5	1474.5
sp|P07360|CO8G	1882.5	1475
sp|P09914|IFIT1	1858.5	1475
sp|Q08379|GOGA2	2072.5	1478
sp|P02675|FIBB	1900.5	1480.5
sp|Q8NF37|PCAT1	1831.5	1480.5
sp|P02656|APOC3	1967	1481
sp|P00750|TPA	1865	1482
sp|Q99828|CIB1	1998	1482
sp|P28288|ABCD3	1949	1483
sp|P98095|FBLN2	2026	1485.5
sp|O75884|RBBP9	1967	1485.5
sp|Q9NP72|RAB18	1909	1486
sp|Q5SY16|NOL9	1927.5	1487
sp|P10620|MGST1	2019	1487
sp|O15230|LAMA5	2030	1487.5
sp|Q9H0U4|RAB1B	2095	1488
sp|Q9BV36|MELPH	1889.5	1490
sp|Q03518|TAP1	2071.5	1490
sp|Q12768|STRUM	1971.5	1491
sp|O00560|SDCB1	1898.5	1491.5
sp|P50583|AP4A	1809.5	1492
sp|Q15363|TMED2	2126.5	1493
sp|P61978|HNRPK	1960	1493
sp|P00738|HPT	2002.5	1493.5
sp|P51648|AL3A2	1907.5	1494
sp|P50502|F10A1	1904	1494.5
sp|O94966|UBP19	1766.5	1495.5
sp|Q9UFW8|CGBP1	1859	1496
sp|Q9H3G5|CPVL	1918.5	1496.5
sp|Q10713|MPPA	2017.5	1497
sp|Q9Y2H1|ST38L	1903	1497
sp|P35237|SPB6	2079.5	1497.5
sp|P34059|GALNS	1889	1497.5
sp|Q92820|GGH	2013	1501.5
sp|P36269|GGT5	1905	1502
sp|Q9NW82|WDR70	1965.5	1502.5
sp|Q9UI14|PRAF1	1857	1503
sp|P46108|CRK	1829	1503.5
sp|Q9BUR5|APOO	2035	1504
sp|Q86U42|PABP2	1982	1504.5
sp|Q93008|USP9X	1994	1504.5
sp|Q06481|APLP2	1991	1505
sp|O43752|STX6	2009	1505
sp|P29122|PCSK6	1922.5	1507
sp|P22059|OSBP1	1810	1508
sp|Q96L58|B3GT6	2060.5	1509
sp|O95202|LETM1	1963.5	1509
sp|P04216|THY1	1810	1510.5
sp|Q96I51|WBS16	1879	1514
sp|P53355|DAPK1	1862.5	1518
sp|Q9H7B4|SMYD3	2014.5	1519.5
sp|Q8IW45|NNRD	2000	1519.5
sp|P68371|TBB4B	1892	1521.5
sp|A7E2V4|ZSWM8	1909	1522
sp|Q96AC1|FERM2	1979	1522
sp|O00471|EXOC5	1876	1522.5
sp|P62277|RS13	1865.5	1522.5
sp|Q01995|TAGL	1799	1524
sp|P07902|GALT	1855.5	1524
sp|P01767|HV306	2036.5	1525.5
sp|P16930|FAAA	2059.5	1526
sp|Q9NTG7|SIR3	1987.5	1526
sp|P51692|STA5B	1828	1528.5
sp|P06744|G6PI	1823.5	1529
sp|Q92828|COR2A	1983.5	1531.5
sp|Q6RFH5|WDR74	1979	1533.5
sp|P31689|DNJA1	1959.5	1534
sp|Q9Y5K6|CD2AP	1866	1534.5
sp|Q93050|VPP1	1957.5	1534.5
sp|Q9Y223|GLCNE	1925.5	1536
sp|O95168|NDUB4	2021	1537
sp|P18084|ITB5	2026	1537
sp|P08237|K6PF	1914.5	1537.5
sp|P52895|AK1C2	1838	1540.5
sp|P09237|MMP7	1979.5	1541
sp|P11142|HSP7C	1884	1541
sp|Q96A35|RM24	1937.5	1542
sp|P30042|ES1	1978	1542.5
sp|P51571|SSRD	1908	1543
sp|P15941|MUC1	2002.5	1546
sp|Q9NVH2|INT7	1985.5	1547
sp|O15484|CAN5	1942.5	1550.5
sp|O75312|ZPR1	1849.5	1553
sp|Q15477|SKIV2	2122.5	1553.5
sp|Q8N2G8|GHDC	1884.5	1554
sp|P78540|ARGI2	1873	1555.5
sp|Q9Y5Q9|TF3C3	1936	1556
sp|Q969T3|SNX21	2148	1556
sp|P01892|1A02	1856.5	1557
sp|Q15056|IF4H	1896.5	1558.5
sp|Q32P44|EMAL3	1968	1560.5
sp|Q9Y696|CLIC4	1949.5	1563
sp|Q96BW1|UPP	1896	1564
sp|P55210|CASP7	1873.5	1565
sp|P62805|H4	1760	1565.5
sp|P40763|STAT3	1951.5	1566
sp|O14974|MYPT1	1823	1566
sp|P50570|DYN2	2013	1566.5
sp|Q96BQ1|FAM3D	1752	1567
sp|P48556|PSMD8	1870.5	1567.5
sp|O60749|SNX2	1869	1570.5
sp|Q8N3U4|STAG2	1929	1571
sp|O00182|LEG9	1821	1571.5
sp|P25311|ZA2G	1833	1571.5
sp|Q9GZS3|WDR61	1831	1572.5
sp|P0C0L5|CO4B	1955.5	1574
sp|P51148|RAB5C	2060.5	1574
sp|O15321|TM9S1	1965	1576.5
sp|P30519|HMOX2	1970	1578
sp|O00154|BACH	1887	1581.5
sp|Q13190|STX5	1979	1583
sp|Q96C23|GALM	1983	1585.5
sp|Q5JRA6|MIA3	1986.5	1586
sp|P32119|PRDX2	1850	1587
sp|P35269|T2FA	2053.5	1587
sp|P12956|XRCC6	1783.5	1587.5
sp|Q9ULR3|PPM1H	1985	1591.5
sp|O43776|SYNC	2047	1592
sp|Q13363|CTBP1	1909	1593
sp|O15144|ARPC2	1986.5	1593
sp|P27338|AOFB	1963.5	1593
sp|Q9UBL3|ASH2L	1893.5	1594
sp|Q15047|SETB1	1969.5	1594.5
sp|P17174|AATC	1943	1596.5
sp|Q68CQ7|GL8D1	1829.5	1597
sp|Q13492|PICAL	1797	1598.5
sp|P04080|CYTB	1987	1599
sp|Q16678|CP1B1	1855.5	1599.5
sp|Q6UXV4|APOOL	1985	1599.5
sp|Q9UKS6|PACN3	1986.5	1601.5
sp|Q9UDY2|ZO2	1768.5	1601.5
sp|P31146|COR1A	1908	1602.5
sp|P49792|RBP2	1988.5	1602.5
sp|Q13228|SBP1	1916	1603
sp|Q49A26|GLYR1	1863.5	1603
sp|P62241|RS8	1849.5	1603
sp|P43652|AFAM	1782.5	1603
sp|Q9NR45|SIAS	1999.5	1603.5
sp|P13716|HEM2	1964.5	1604
sp|Q32MZ4|LRRF1	1953.5	1604
sp|Q9Y312|AAR2	1896.5	1606
sp|Q9H0B8|CRLD2	1872	1607
sp|Q15020|SART3	1847.5	1607.5
sp|P61225|RAP2B	1856	1610
sp|Q96IZ0|PAWR	1837.5	1611.5
sp|Q9P2W9|STX18	1873	1613
sp|P08758|ANXA5	1952.5	1613.5
sp|Q9NQ86|TRI36	1769	1614
sp|P49721|PSB2	1876.5	1614.5
sp|P04003|C4BPA	1941.5	1617
sp|Q9HBL0|TENS1	1864.5	1617.5
sp|Q9BY42|RTF2	1978.5	1619.5
sp|A6NDG6|PGP	1976	1622
sp|P51884|LUM	2088	1623.5
sp|O14745|NHRF1	1920.5	1624.5
sp|Q13131|AAPK1	1975	1625
sp|Q9Y2X3|NOP58	1864.5	1625.5
sp|O00170|AIP	1884.5	1625.5
sp|Q96BY7|ATG2B	2006.5	1626
sp|P51531|SMCA2	1898.5	1627.5
sp|P08195|4F2	1910.5	1629.5
sp|Q15262|PTPRK	1919.5	1629.5
sp|Q8TCX1|DC2L1	1868	1630
sp|Q9UQ13|SHOC2	1861	1630.5
sp|P46940|IQGA1	1845	1631
sp|P15927|RFA2	1862	1631.5
sp|P24390|ERD21	2007.5	1634
sp|P31937|3HIDH	2095	1635
sp|P07686|HEXB	1959.5	1636
sp|O75083|WDR1	2038	1638
sp|Q9BYD2|RM09	1944.5	1640
sp|O75695|XRP2	1871.5	1642.5
sp|P34913|HYES	1960.5	1642.5
sp|P51911|CNN1	2013.5	1643
sp|Q8N4P3|MESH1	1954.5	1643.5
sp|Q567U6|CCD93	2017.5	1644
sp|Q8TDQ7|GNPI2	2013.5	1644
sp|Q6Y7W6|PERQ2	2027.5	1645
sp|P41218|MNDA	1821	1645.5
sp|P49006|MRP	2057.5	1646
sp|Q92896|GSLG1	1900	1648
sp|Q13283|G3BP1	1833	1649
sp|O95865|DDAH2	1936	1649.5
sp|Q96FV2|SCRN2	2034.5	1650
sp|P46109|CRKL	1882.5	1650.5
sp|Q8NFV4|ABHDB	2013.5	1651.5
sp|P35611|ADDA	1964.5	1653.5
sp|Q9NRW7|VPS45	2060.5	1653.5
sp|Q96DX5|ASB9	1855	1654
sp|Q5BKZ1|ZN326	1915	1655
sp|Q6P1L8|RM14	1887.5	1655.5
sp|P43034|LIS1	1883	1656
sp|Q9H307|PININ	2093	1656.5
sp|A2RU49|HYKK	1841	1656.5
sp|Q93052|LPP	1992.5	1656.5
sp|C9JI98|TM238	1955.5	1657.5
sp|Q9Y2W2|WBP11	1854	1658.5
sp|Q5R3I4|TTC38	1948.5	1660
sp|Q9H008|LHPP	1900	1660.5
sp|P49848|TAF6	1924.5	1661
sp|Q96AY4|TTC28	2037.5	1663
sp|P61764|STXB1	2010	1664
sp|Q02388|CO7A1	1940.5	1664
sp|Q969X6|CIR1A	2044.5	1665.5
sp|P41219|PERI	1805	1665.5
sp|Q96RQ1|ERGI2	1943	1666.5
sp|P00746|CFAD	1908.5	1667
sp|Q86UT6|NLRX1	1948.5	1668.5
sp|Q07954|LRP1	1909	1669.5
sp|Q96MX6|WDR92	1819.5	1669.5
sp|Q14126|DSG2	1841	1670
sp|Q07507|DERM	1886.5	1670
sp|Q9UGI8|TES	1857	1670.5
sp|Q07021|C1QBP	1919	1671.5
sp|Q13796|SHRM2	1871	1671.5
sp|P09622|DLDH	1785.5	1672.5
sp|P29401|TKT	1982.5	1672.5
sp|P50402|EMD	1957.5	1674
sp|Q9Y5V0|ZN706	1943	1674.5
sp|Q14258|TRI25	1759	1675
sp|Q9UJ83|HACL1	1971	1675.5
sp|P29373|RABP2	1902.5	1677.5
sp|O15296|LX15B	1937.5	1678
sp|P07741|APT	1848	1680.5
sp|P38606|VATA	1940.5	1681.5
sp|Q13642|FHL1	1940	1682
sp|P13196|HEM1	1917	1682
sp|Q6GYQ0|RGPA1	2036	1683
sp|P61088|UBE2N	1815.5	1683.5
sp|O15084|ANR28	1826.5	1684
sp|Q969V3|NCLN	2067.5	1684.5
sp|Q9NPF0|CD320	1843.5	1685
sp|O14561|ACPM	1919.5	1685.5
sp|P13645|K1C10	1781	1686.5
sp|P06727|APOA4	1925.5	1687
sp|Q14938|NFIX	1884	1687
sp|O95249|GOSR1	1933.5	1687
sp|Q93084|AT2A3	1980	1687.5
sp|O75223|GGCT	1992	1687.5
sp|P19022|CADH2	1948.5	1688
sp|Q9NVV4|PAPD1	1929.5	1690
sp|Q9UHJ6|SHPK	1893	1690
sp|Q8TDX7|NEK7	1890.5	1690.5
sp|Q86UW7|CAPS2	2059.5	1691
sp|P68036|UB2L3	2003.5	1692
sp|P83916|CBX1	2038	1692.5
sp|Q96RS6|NUDC1	1874	1693.5
sp|Q12959|DLG1	1974	1694
sp|O43665|RGS10	1997.5	1694
sp|Q9BSD7|NTPCR	2027.5	1695.5
sp|P43897|EFTS	1910.5	1696
sp|Q9BS92|NPS3B	1915	1696
sp|O95336|6PGL	2001.5	1696
sp|O75795|UDB17	1867	1698
sp|P30419|NMT1	1683	1698
sp|Q9GZP9|DERL2	1886.5	1698.5
sp|P63272|SPT4H	1959	1699.5
sp|O75582|KS6A5	1944.5	1700
sp|O75340|PDCD6	1873.5	1700
sp|O14735|CDIPT	1766	1705.5
sp|Q8N8A6|DDX51	1948	1707.5
sp|P14618|KPYM	1987	1708
sp|Q96JJ3|ELMO2	1944.5	1710
sp|Q2PPJ7|RGPA2	2075	1710
sp|Q9Y3D2|MSRB2	1955.5	1710.5
sp|P01781|HV320	1984	1710.5
sp|Q9Y478|AAKB1	1993.5	1711
sp|Q9H1E5|TMX4	1751	1711
sp|Q15418|KS6A1	1849.5	1711.5
sp|P02042|HBD	1956	1712.5
sp|P01859|IGHG2	1930	1713
sp|P09758|TACD2	1908.5	1713
sp|Q9ULE6|PALD	2075	1713.5
sp|P15311|EZRI	1923	1713.5
sp|Q7Z2T5|TRM1L	1965.5	1713.5
sp|Q9BV40|VAMP8	1901.5	1714.5
sp|O60508|PRP17	2028	1714.5
sp|Q9BXB4|OSB11	1913.5	1715
sp|P36873|PP1G	1930.5	1715.5
sp|Q9BWD1|THIC	2031	1715.5
sp|Q86VM9|ZCH18	1815.5	1716
sp|P62266|RS23	1870.5	1716
sp|Q06124|PTN11	2043	1720
sp|Q9NY12|GAR1	1799	1720.5
sp|O76054|S14L2	1850.5	1722.5
sp|Q8TEM1|PO210	2042.5	1723.5
sp|P19623|SPEE	1844	1723.5
sp|P08579|RU2B	1872	1725
sp|P55786|PSA	1753	1725
sp|P39023|RL3	1948	1725.5
sp|Q9Y2D5|AKAP2	2055	1726.5
sp|Q9HDC9|APMAP	1770	1727
sp|Q9H910|HN1L	1894	1727
sp|O00746|NDKM	1950	1727.5
sp|P23142|FBLN1	1812.5	1731
sp|P17252|KPCA	1818	1731.5
sp|P82909|RT36	1908	1732
sp|Q9NR31|SAR1A	1997	1732.5
sp|Q5JVF3|PCID2	1948	1734.5
sp|Q92685|ALG3	1930.5	1736
sp|P27169|PON1	1822.5	1738
sp|Q8IXK2|GLT12	1916	1739
sp|Q9P2R7|SUCB1	1915.5	1739.5
sp|Q6P996|PDXD1	1903	1740.5
sp|Q86X55|CARM1	2090.5	1741
sp|A5YKK6|CNOT1	2041	1741.5
sp|O60610|DIAP1	1924	1743.5
sp|Q14119|VEZF1	1975	1744.5
sp|P62714|PP2AB	1945.5	1745
sp|P37198|NUP62	1838	1745
sp|Q149N8|SHPRH	1807	1745.5
sp|P19174|PLCG1	1922.5	1746
sp|P62341|SELT	2003	1747
sp|Q9BQ69|MACD1	2058.5	1747.5
sp|Q9HBL8|NMRL1	2006	1748
sp|Q13510|ASAH1	1954.5	1749.5
sp|P07954|FUMH	1910.5	1751
sp|P29218|IMPA1	1871.5	1753
sp|Q9BVS5|TR61B	1931.5	1753.5
sp|Q9UHG3|PCYOX	2130.5	1753.5
sp|P63098|CANB1	1803	1755.5
sp|A0FGR8|ESYT2	1969	1756
sp|O15530|PDPK1	2009	1758
sp|Q4G0N4|NAKD2	1773.5	1759
sp|O75503|CLN5	1803.5	1759
sp|Q9UHA4|LTOR3	1908.5	1759.5
sp|Q96AG4|LRC59	1966.5	1760.5
sp|P56556|NDUA6	1795.5	1761
sp|O95786|DDX58	1790.5	1763
sp|O14880|MGST3	1793	1763
sp|Q8TDX6|CGAT1	1861.5	1765
sp|P49005|DPOD2	2014	1765.5
sp|P84085|ARF5	1794	1765.5
sp|Q9HCU5|PREB	1790.5	1767.5
sp|Q9H0C8|ILKAP	1954	1768
sp|Q9UPT5|EXOC7	1927.5	1769.5
sp|P80723|BASP1	1847.5	1770
sp|O15264|MK13	1911	1770.5
sp|Q9UBV8|PEF1	2087.5	1770.5
sp|P62861|RS30	1969	1771
sp|O14907|TX1B3	1987	1772
sp|Q13155|AIMP2	1927	1772
sp|Q06136|KDSR	1762	1772.5
sp|Q05086|UBE3A	1993	1773
sp|Q03111|ENL	2067	1773
sp|O14737|PDCD5	1938.5	1773
sp|Q13011|ECH1	1942.5	1774
sp|Q5SRE5|NU188	1933.5	1774
sp|Q15349|KS6A2	1907	1776
sp|P29466|CASP1	2005	1776.5
sp|Q9NXU5|ARL15	1915.5	1781
sp|Q9H299|SH3L3	1878.5	1783.5
sp|Q7L576|CYFP1	1925.5	1784
sp|Q96S55|WRIP1	1883	1784
sp|Q9ULS5|TMCC3	1731.5	1784.5
sp|P02649|APOE	1852.5	1785
sp|P84243|H33	1829	1785.5
sp|Q12841|FSTL1	1922.5	1786
sp|P51553|IDH3G	1869.5	1788
sp|Q9HCS7|SYF1	2062.5	1789
sp|O00151|PDLI1	2023.5	1792
sp|Q9Y666|S12A7	1909	1792
sp|Q8WX93|PALLD	1899	1793
sp|P52815|RM12	2090.5	1793.5
sp|P53041|PPP5	1942	1793.5
sp|P49407|ARRB1	2121	1793.5
sp|Q9UMS4|PRP19	1816.5	1795
sp|Q96QU8|XPO6	1969.5	1796.5
sp|P50151|GBG10	2015.5	1796.5
sp|P26006|ITA3	1884	1798.5
sp|P02788|TRFL	2014	1798.5
sp|Q9Y230|RUVB2	1883.5	1799
sp|P03886|NU1M	1713.5	1800
sp|P00915|CAH1	1843.5	1801
sp|Q6P5R6|RL22L	1852.5	1801.5
sp|Q9BXW6|OSBL1	1806	1801.5
sp|P06681|CO2	2017.5	1802.5
sp|Q14315|FLNC	2093	1804
sp|Q96Q11|TRNT1	1971	1804.5
sp|P06396|GELS	1951.5	1805
sp|Q8IYJ3|SYTL1	2036	1806
sp|P35270|SPRE	1913	1806.5
sp|Q96F63|CCD97	2022.5	1807
sp|Q96GA7|SDSL	2003.5	1809.5
sp|P02671|FIBA	2048	1809.5
sp|Q96IY1|NSL1	2084.5	1809.5
sp|Q9UHF7|TRPS1	1968.5	1811
sp|O14975|S27A2	1821	1811
sp|P62851|RS25	1957.5	1811
sp|Q687X5|STEA4	2098	1814
sp|Q7L014|DDX46	1907.5	1814.5
sp|Q9UDW1|QCR9	1987.5	1815
sp|P29353|SHC1	1929	1816.5
sp|Q9Y5X1|SNX9	1913	1817
sp|P00367|DHE3	1976	1817.5
sp|Q14118|DAG1	1762.5	1817.5
sp|P20851|C4BPB	2031.5	1817.5
sp|Q12800|TFCP2	1962	1818
sp|O43399|TPD54	1966.5	1819.5
sp|Q9UNH7|SNX6	2052	1820.5
sp|Q9BW72|HIG2A	1799	1820.5
sp|P63261|ACTG	1887.5	1821
sp|Q15075|EEA1	1905.5	1821.5
sp|P42226|STAT6	1985.5	1822
sp|Q8IXK0|PHC2	1952	1822.5
sp|Q9NV35|NUD15	1898.5	1824
sp|Q16658|FSCN1	1836.5	1826.5
sp|Q86UY8|NT5D3	1948.5	1827
sp|P20839|IMDH1	1911.5	1827.5
sp|Q9UBV2|SE1L1	2022.5	1828.5
sp|P14207|FOLR2	1832.5	1830
sp|P47895|AL1A3	1982.5	1830.5
sp|O95159|ZFPL1	1846	1831
sp|P51812|KS6A3	2043.5	1831.5
sp|Q96N03|VTM2L	1903.5	1835
sp|P62857|RS28	1888	1836.5
sp|P50851|LRBA	1923	1838
sp|Q6PIU2|NCEH1	2085.5	1838.5
sp|P09012|SNRPA	1768.5	1839.5
sp|Q96RU3|FNBP1	1870.5	1840.5
sp|Q9Y490|TLN1	1672.5	1841
sp|Q8N9V3|WSDU1	2030	1844
sp|P48634|PRC2A	1868	1845
sp|P50150|GBG4	1967.5	1847
sp|Q8N806|UBR7	1919.5	1847.5
sp|P20585|MSH3	2039.5	1848
sp|O00629|IMA3	1891	1848.5
sp|Q93062|RBPMS	1880.5	1849
sp|Q99584|S10AD	2050	1851.5
sp|O00193|SMAP	1914	1851.5
sp|P28066|PSA5	1941	1853
sp|O94874|UFL1	1916	1853.5
sp|P10586|PTPRF	1927.5	1853.5
sp|P55036|PSMD4	1788.5	1854
sp|Q9NXH9|TRM1	1812.5	1854
sp|P57764|GSDMD	1861.5	1855.5
sp|P07339|CATD	1986	1856
sp|P10909|CLUS	1924	1856
sp|P54709|AT1B3	1799	1856.5
sp|Q15654|TRIP6	2056.5	1856.5
sp|P0C7P0|CISD3	1840.5	1856.5
sp|Q641Q2|FA21A	1842.5	1858
sp|P17677|NEUM	1912.5	1858.5
sp|Q96CM8|ACSF2	1946.5	1858.5
sp|P80297|MT1X	1956	1859.5
sp|P15428|PGDH	2081	1859.5
sp|Q9H8Y5|ANKZ1	1843.5	1860.5
sp|P08473|NEP	1986	1861
sp|Q7Z4H3|HDDC2	1875.5	1861.5
sp|Q9BW92|SYTM	1981	1861.5
sp|P04350|TBB4A	2026	1861.5
sp|O60518|RNBP6	1967	1863
sp|O14976|GAK	1961	1863.5
sp|O43520|AT8B1	1795.5	1863.5
sp|P40121|CAPG	2156.5	1864
sp|O94992|HEXI1	1968	1864
sp|O15156|ZBT7B	1979.5	1866
sp|Q27J81|INF2	1727.5	1866.5
sp|Q9NSK0|KLC4	2041	1867.5
sp|Q9H3N1|TMX1	1825.5	1869
sp|P28067|DMA	1936.5	1871
sp|P20020|AT2B1	1819.5	1871.5
sp|P07332|FES	1812.5	1875
sp|Q96CT7|CC124	1863.5	1877
sp|Q5VWZ2|LYPL1	2090.5	1878
sp|O15355|PPM1G	1905.5	1880
sp|P57721|PCBP3	1957	1880.5
sp|O75955|FLOT1	2091	1881
sp|Q14112|NID2	1904	1883
sp|P23588|IF4B	2081	1884.5
sp|Q92576|PHF3	1830.5	1885
sp|P30084|ECHM	1822.5	1885
sp|P01037|CYTN	2021.5	1885.5
sp|Q9Y394|DHRS7	1943	1886
sp|Q6IAN0|DRS7B	2064	1886.5
sp|Q96JT2|S45A3	1797	1888
sp|O75396|SC22B	1793	1888
sp|Q96DH6|MSI2H	2086.5	1889
sp|Q8WWC4|CB047	1996.5	1889.5
sp|Q9Y5Q8|TF3C5	2016.5	1891
sp|Q9BUD6|SPON2	1976.5	1891.5
sp|P00995|ISK1	1757	1891.5
sp|O15393|TMPS2	1808.5	1892.5
sp|Q9Y697|NFS1	1967	1893
sp|Q9Y4W6|AFG32	2056	1893.5
sp|O96011|PX11B	1972	1894
sp|P49368|TCPG	2060	1894.5
sp|Q6PJW8|CNST	1990.5	1896.5
sp|Q8WXW3|PIBF1	1817	1898
sp|P46781|RS9	1925.5	1898.5
sp|Q9Y4R8|TELO2	2071.5	1899
sp|Q96BM9|ARL8A	1799.5	1899
sp|Q9Y6X8|ZHX2	1795.5	1900.5
sp|Q9UL25|RAB21	1838	1901
sp|Q9HC78|ZBT20	1783.5	1902
sp|Q9BW27|NUP85	1862	1904.5
sp|Q99969|RARR2	2047	1905.5
sp|P35232|PHB	2000	1908.5
sp|Q9P2D3|HTR5B	2043.5	1909
sp|P30039|PBLD	1791	1909.5
sp|Q5TC12|ATPF1	1982.5	1910.5
sp|O43657|TSN6	1919	1911.5
sp|Q2TAL8|QRIC1	1906.5	1912
sp|P52292|IMA1	1946.5	1913
sp|P33527|MRP1	2070	1916
sp|P54577|SYYC	1927	1916.5
sp|O43504|LTOR5	2038	1918.5
sp|Q7Z4W1|DCXR	2062.5	1919.5
sp|P18085|ARF4	1834.5	1920
sp|P62253|UB2G1	1928.5	1922
sp|P51532|SMCA4	1842.5	1922.5
sp|P21964|COMT	2105.5	1923
sp|Q99497|PARK7	1824.5	1923
sp|Q9H981|ARP8	2046	1923
sp|P52565|GDIR1	2149.5	1927
sp|Q6PHR2|ULK3	1849.5	1927
sp|O96007|MOC2B	1973	1929.5
sp|O15067|PUR4	1884.5	1931.5
sp|Q9Y3B2|EXOS1	2035	1932.5
sp|Q04724|TLE1	2125	1935.5
sp|Q9NPQ8|RIC8A	1958	1936.5
sp|Q6GMV3|PTRD1	1773	1938
sp|P31749|AKT1	1863.5	1941.5
sp|P08107|HSP71	1916	1942
sp|Q13509|TBB3	1913.5	1943
sp|P01023|A2MG	1886	1943.5
sp|Q8TD43|TRPM4	1990	1944
sp|O43426|SYNJ1	1814	1944.5
sp|P62258|1433E	2076	1944.5
sp|Q9Y2Q0|AT8A1	1981	1945
sp|P16219|ACADS	1828.5	1946
sp|P11717|MPRI	1969.5	1948
sp|Q9H4B7|TBB1	1917	1950.5
sp|B9A064|IGLL5	1887	1951
sp|P61224|RAP1B	2075	1952
sp|O43291|SPIT2	1839	1954.5
sp|P53007|TXTP	1979	1956
sp|P60866|RS20	1875.5	1956.5
sp|O60220|TIM8A	1876	1956.5
sp|Q9NS69|TOM22	2042	1957
sp|P22413|ENPP1	2060.5	1957
sp|Q86V81|THOC4	1976.5	1959
sp|Q9Y6G5|COMDA	1903.5	1961
sp|O14756|H17B6	2046	1961.5
sp|Q13098|CSN1	1951	1962
sp|P02654|APOC1	1868.5	1962
sp|P17844|DDX5	1808	1962.5
sp|Q92484|ASM3A	1871	1964
sp|Q07812|BAX	2011.5	1964
sp|Q13177|PAK2	1957.5	1964.5
sp|Q9Y224|CN166	2018.5	1964.5
sp|Q8NCW5|NNRE	2044	1965
sp|Q02487|DSC2	1955	1966.5
sp|Q6NUM9|RETST	1828	1967
sp|O00116|ADAS	2000	1967
sp|O75431|MTX2	1927.5	1967.5
sp|Q9BZE2|PUS3	2028	1968
sp|Q08722|CD47	1979	1969
sp|Q69YQ0|CYTSA	1771	1969
sp|Q6UXI9|NPNT	1652	1969.5
sp|Q9Y5L3|ENTP2	1728.5	1969.5
sp|Q9BQE5|APOL2	1889	1971
sp|Q13627|DYR1A	1984	1972
sp|Q99807|COQ7	2026	1973
sp|Q02818|NUCB1	1964	1973
sp|O43741|AAKB2	1938.5	1973.5
sp|Q9BU68|PR15L	1836.5	1974
sp|P47756|CAPZB	1924.5	1977
sp|Q9NS86|LANC2	2059	1977.5
sp|P54819|KAD2	1883	1978.5
sp|O15379|HDAC3	1903	1979.5
sp|Q9UHD1|CHRD1	2026	1980.5
sp|P14859|PO2F1	1921.5	1981
sp|Q02108|GCYA3	2010	1981.5
sp|P52888|THOP1	1915.5	1982
sp|Q9NNW7|TRXR2	2041	1982
sp|Q9UIW2|PLXA1	1926	1982
sp|P63010|AP2B1	1956.5	1982.5
sp|P32455|GBP1	1905.5	1983
sp|Q9H0Z9|RBM38	1894.5	1983.5
sp|P62333|PRS10	1916.5	1984.5
sp|O95456|PSMG1	1785.5	1985.5
sp|P00387|NB5R3	1951.5	1985.5
sp|P23528|COF1	1792.5	1986.5
sp|Q5T1M5|FKB15	1759.5	1987
sp|Q9BRA2|TXD17	2039	1987.5
sp|P20160|CAP7	1763	1988
sp|P50148|GNAQ	1837	1988.5
sp|P02652|APOA2	1822	1989
sp|Q92945|FUBP2	2115.5	1989.5
sp|O14773|TPP1	1944.5	1993.5
sp|P0C0L4|CO4A	1808.5	1994.5
sp|P62256|UBE2H	1885.5	1996.5
sp|Q12860|CNTN1	2073	1997
sp|Q9BQ90|KLDC3	1948.5	1998.5
sp|O75112|LDB3	1899	1999
sp|P47985|UCRI	1861.5	1999
sp|P08118|MSMB	1920.5	1999.5
sp|Q16540|RM23	1948	2002
sp|O15143|ARC1B	2000.5	2002.5
sp|Q13586|STIM1	2039.5	2003.5
sp|O15066|KIF3B	1904	2004
sp|P62942|FKB1A	1946.5	2005
sp|P06454|PTMA	1851.5	2005
sp|Q9HC07|TM165	1924	2006
sp|Q9ULM6|CNOT6	1791	2006.5
sp|P25205|MCM3	1870.5	2006.5
sp|P32969|RL9	1841	2006.5
sp|Q15084|PDIA6	1850.5	2007
sp|O75891|AL1L1	1950	2007
sp|P62249|RS16	1778.5	2007.5
sp|P40189|IL6RB	2073.5	2008
sp|Q13825|AUHM	2003.5	2008
sp|P15170|ERF3A	1946	2009.5
sp|Q9H2H8|PPIL3	1791.5	2009.5
sp|Q86WJ1|CHD1L	2046.5	2011.5
sp|P60002|ELOF1	1739	2012.5
sp|P09669|COX6C	1972.5	2013
sp|Q15102|PA1B3	1919.5	2013.5
sp|P22102|PUR2	1812.5	2014.5
sp|Q9HCC0|MCCB	1842.5	2015.5
sp|P21399|ACOC	1900	2016
sp|Q9NWU2|GID8	1962	2017
sp|A6NHQ2|FBLL1	1825.5	2017.5
sp|Q9BQC6|RT63	1839	2018
sp|P27144|KAD4	1846.5	2018.5
sp|Q9BV57|MTND	1753	2019.5
sp|Q9UJX5|APC4	1924.5	2022
sp|Q14554|PDIA5	2002	2023
sp|Q08945|SSRP1	2075.5	2024
sp|Q9UHD2|TBK1	1979.5	2025
sp|Q9Y5B9|SP16H	1974	2025
sp|Q9Y262|EIF3L	2014.5	2027.5
sp|P40937|RFC5	1983	2029.5
sp|P80294|MT1H	2066.5	2030.5
sp|Q9UGM6|SYWM	2008	2032
sp|Q9Y672|ALG6	2004	2033
sp|O75368|SH3L1	1982.5	2034.5
sp|Q86TX2|ACOT1	1918.5	2035
sp|O00567|NOP56	1728.5	2035.5
sp|Q9UBT2|SAE2	2011	2035.5
sp|Q14141|SEPT6	1881	2036.5
sp|P52907|CAZA1	1853.5	2039
sp|Q9Y4Z0|LSM4	2014.5	2039.5
sp|Q969Z0|TBRG4	1927	2040
sp|O15173|PGRC2	2029.5	2041
sp|P08185|CBG	1874.5	2042
sp|Q9BZQ6|EDEM3	2035.5	2042
sp|Q7L5N7|PCAT2	1902.5	2044
sp|P63267|ACTH	1833.5	2045
sp|Q6IQ23|PKHA7	1789	2046.5
sp|P56545|CTBP2	2052	2046.5
sp|O94875|SRBS2	1847	2047.5
sp|A6NLW8|DUXA	1869	2049.5
sp|P04271|S100B	2032	2051
sp|Q8N511|TM199	1913	2052.5
sp|Q9NRX4|PHP14	1817.5	2055
sp|P18031|PTN1	1923	2055.5
sp|P67809|YBOX1	1980.5	2055.5
sp|Q9UMZ2|SYNRG	1914.5	2055.5
sp|Q6ZN06|ZN813	1926.5	2056
sp|Q9BQ04|RBM4B	2015	2056
sp|Q8WTS6|SETD7	1967.5	2056.5
sp|P17931|LEG3	1886.5	2057
sp|Q8J025|APCD1	2026	2057.5
sp|Q9Y6K5|OAS3	1890.5	2058
sp|P62750|RL23A	1913.5	2058.5
sp|P01591|IGJ	1686.5	2059.5
sp|Q8N6M0|OTU6B	2018.5	2059.5
sp|Q14683|SMC1A	2015	2061
sp|Q9BXJ8|T120A	1952.5	2061.5
sp|P30481|1B44	1976.5	2062
sp|Q14802|FXYD3	2182	2062
sp|Q06828|FMOD	1958.5	2062.5
sp|P08697|A2AP	1951	2063
sp|O15344|TRI18	1964.5	2063
sp|O76024|WFS1	1880	2063.5
sp|P51798|CLCN7	1839	2064
sp|Q9GZY8|MFF	1953.5	2064
sp|Q14160|SCRIB	2069	2064
sp|Q6UX71|PXDC2	1875.5	2064.5
sp|Q95IE3|2B1C	1983	2065
sp|O14639|ABLM1	1795.5	2065
sp|Q96AY3|FKB10	1865	2066
sp|Q5JPE7|NOMO2	1802.5	2066
sp|Q96EY7|PTCD3	1966.5	2066.5
sp|P01011|AACT	2018.5	2067
sp|O60486|PLXC1	1754.5	2067.5
sp|Q6P4E1|CASC4	1929	2068
sp|Q9NXG6|P4HTM	2072	2068
sp|Q9H553|ALG2	2068	2068.5
sp|Q01415|GALK2	2019.5	2068.5
sp|Q8TBX8|PI42C	1874.5	2069
sp|Q9Y4K0|LOXL2	1955	2069.5
sp|P00450|CERU	1945.5	2070.5
sp|Q9H4D0|CSTN2	1929.5	2071.5
sp|Q8NHP6|MSPD2	1754	2071.5
sp|Q9NP92|RT30	1960	2073
sp|Q16799|RTN1	1792	2074
sp|Q5U5X0|LYRM7	1913.5	2074.5
sp|P01876|IGHA1	1911.5	2075
sp|P35244|RFA3	1918.5	2075.5
sp|P10415|BCL2	1946	2076
sp|Q9BUZ4|TRAF4	1821.5	2077
sp|Q00325|MPCP	1890.5	2077
sp|Q8TC07|TBC15	1881.5	2078
sp|Q9Y3D7|TIM16	1852	2079
sp|O75306|NDUS2	1926	2080.5
sp|P41250|SYG	2018	2080.5
sp|Q14444|CAPR1	1805.5	2081
sp|Q9Y2Q5|LTOR2	1965	2081.5
sp|Q9NSY2|STAR5	2025.5	2081.5
sp|Q6UWY5|OLFL1	1954	2082.5
sp|Q6UB35|C1TM	1905	2084.5
sp|O75351|VPS4B	1899	2086
sp|Q9NZ32|ARP10	1884	2087
sp|Q15139|KPCD1	1984.5	2087.5
sp|O15127|SCAM2	1891	2088
sp|O00264|PGRC1	2081.5	2088.5
sp|P45880|VDAC2	1955.5	2089.5
sp|Q92574|TSC1	1962	2089.5
sp|Q9Y2H2|SAC2	1982.5	2090
sp|O95777|NAA38	2016.5	2090.5
sp|P35998|PRS7	1737	2091
sp|O60701|UGDH	1990	2091
sp|Q9H9B4|SFXN1	1971	2091.5
sp|Q9NUJ1|ABHDA	1871	2092
sp|Q08378|GOGA3	1930	2093
sp|O75390|CISY	1882.5	2094.5
sp|P25786|PSA1	1766.5	2096.5
sp|Q9BQB6|VKOR1	1999	2097.5
sp|Q9Y4W2|LAS1L	1733	2097.5
sp|O75521|ECI2	1920.5	2098
sp|Q13485|SMAD4	2082	2099
sp|P00338|LDHA	1857	2099.5
sp|P01871|IGHM	1951.5	2100
sp|Q7Z4V5|HDGR2	2091	2101
sp|Q9ULK4|MED23	2037	2101.5
sp|Q96K76|UBP47	1830.5	2104
sp|Q9UEE9|CFDP1	1995.5	2104.5
sp|Q9BY44|EIF2A	2050.5	2105
sp|Q5HYI8|RABL3	1770.5	2105
sp|Q7Z309|F122B	1982	2105
sp|Q96HR9|REEP6	1846.5	2105
sp|P00390|GSHR	1971.5	2105.5
sp|Q9NZJ9|NUDT4	1928.5	2107.5
sp|Q99798|ACON	1819.5	2109.5
sp|P52597|HNRPF	2048.5	2110
sp|P78330|SERB	1937	2111.5
sp|Q8WUM4|PDC6I	2014	2112
sp|Q86VP3|PACS2	1949	2112.5
sp|Q9BYK8|HELZ2	1966	2112.5
sp|P20337|RAB3B	1916.5	2112.5
sp|P62269|RS18	1936	2113
sp|Q9Y2Z9|COQ6	1888.5	2114
sp|P04179|SODM	1808.5	2114
sp|Q8TE68|ES8L1	1978	2115
sp|P12109|CO6A1	1941	2116.5
sp|Q15942|ZYX	2034.5	2116.5
sp|Q9P2B2|FPRP	1893	2116.5
sp|Q15848|ADIPO	2045.5	2117
sp|P13073|COX41	1779.5	2117.5
sp|P04433|KV309	2028	2117.5
sp|Q8NC56|LEMD2	2026	2118.5
sp|P13693|TCTP	1935.5	2120
sp|P21281|VATB2	1841	2120
sp|P08559|ODPA	1983	2120.5
sp|Q14457|BECN1	2018	2121.5
sp|O95782|AP2A1	2004	2123
sp|P15586|GNS	1886.5	2123
sp|Q9P0J0|NDUAD	1939.5	2123
sp|P35241|RADI	2006	2124
sp|P41252|SYIC	2071	2124.5
sp|Q9NSC7|SIA7A	1883	2124.5
sp|Q07654|TFF3	2011	2125.5
sp|Q9UGV2|NDRG3	1950.5	2126
sp|Q8N490|PNKD	1906	2126.5
sp|Q9Y265|RUVB1	1905	2127
sp|Q53SF7|COBL1	1905.5	2127.5
sp|O75832|PSD10	2050.5	2128
sp|P26358|DNMT1	1912.5	2129
sp|Q9ULM3|YETS2	2080	2129.5
sp|Q9H845|ACAD9	2035	2130.5
sp|Q9ULV4|COR1C	1928	2131
sp|P02647|APOA1	1827.5	2131
sp|Q9Y276|BCS1	1969.5	2131
sp|P20645|MPRD	2043.5	2131
sp|P27986|P85A	1903.5	2131.5
sp|P12694|ODBA	1997	2131.5
sp|P20339|RAB5A	1985.5	2132
sp|Q96ST2|IWS1	1957.5	2132.5
sp|P83111|LACTB	1964.5	2132.5
sp|P69905|HBA	2005	2133
sp|P26640|SYVC	1997.5	2133.5
sp|Q99733|NP1L4	1853	2133.5
sp|O14828|SCAM3	1991	2133.5
sp|O95741|CPNE6	1814	2133.5
sp|Q14203|DCTN1	1988	2134
sp|P06280|AGAL	1960	2135.5
sp|Q96FN9|DTD2	1847.5	2136
sp|Q7L2J0|MEPCE	1822	2136
sp|Q9NPR9|GP108	2002.5	2137.5
sp|Q3KQV9|UAP1L	2019.5	2137.5
sp|Q9Y3C8|UFC1	1959.5	2138.5
sp|Q9NR50|EI2BG	1927	2138.5
sp|Q14498|RBM39	1992	2138.5
sp|Q96S97|MYADM	1837	2139
sp|P50416|CPT1A	1957	2139.5
sp|P06756|ITAV	1813	2140
sp|P50552|VASP	2056.5	2140.5
sp|O43760|SNG2	1834	2141
sp|Q9NUQ8|ABCF3	2071	2142
sp|Q6RW13|ATRAP	1798.5	2142.5
sp|P07358|CO8B	1914.5	2142.5
sp|Q9UI08|EVL	1956	2143
sp|P11802|CDK4	1942.5	2144
sp|A1L4H1|SRCRL	1953.5	2144
sp|Q96GX9|MTNB	2044.5	2144
sp|P02775|CXCL7	2026.5	2144.5
sp|P42566|EPS15	1877.5	2145
sp|P58335|ANTR2	2082	2145
sp|Q8TB22|SPT20	1905.5	2148
sp|O15320|CTGE5	1967.5	2148.5
sp|P11021|GRP78	1865.5	2149
sp|Q12792|TWF1	1944.5	2150
sp|Q9UNS2|CSN3	1994	2151
sp|Q7KZ85|SPT6H	1906	2151
sp|P61221|ABCE1	2045	2151.5
sp|Q9Y6M9|NDUB9	1861.5	2153
sp|P49589|SYCC	1971.5	2153
sp|Q16537|2A5E	1824.5	2153
sp|P30876|RPB2	1904.5	2155
sp|O75663|TIPRL	1941.5	2155.5
sp|P50579|MAP2	1949	2155.5
sp|O60437|PEPL	2101	2156.5
sp|O43182|RHG06	1962.5	2157
sp|Q2TAZ0|ATG2A	1978	2157
sp|Q5T9A4|ATD3B	1949	2159
sp|P00739|HPTR	1854	2159
sp|Q3ZCQ3|F174B	1925	2160
sp|P61604|CH10	1927.5	2160
sp|Q15185|TEBP	1864.5	2160.5
sp|P33993|MCM7	1916.5	2161
sp|P24534|EF1B	1880	2161
sp|Q9Y5S9|RBM8A	2038.5	2163
sp|Q12765|SCRN1	1938	2164.5
sp|Q8N436|CPXM2	1924.5	2164.5
sp|P26368|U2AF2	2061	2166.5
sp|P49327|FAS	1756	2167
sp|Q12864|CAD17	1784	2168.5
sp|Q14644|RASA3	1772	2169.5
sp|Q4ZG55|GREB1	1900.5	2169.5
sp|Q9UKN1|MUC12	1918.5	2169.5
sp|O95373|IPO7	1879	2170.5
sp|P40306|PSB10	1972.5	2170.5
sp|P01593|KV101	1962.5	2171
sp|P20073|ANXA7	2093.5	2171.5
sp|Q9H223|EHD4	1873.5	2172
sp|P35612|ADDB	1862.5	2174.5
sp|O95363|SYFM	1905.5	2175
sp|P08134|RHOC	1991.5	2175.5
sp|Q9NZL9|MAT2B	1887.5	2176
sp|P28330|ACADL	1724	2176.5
sp|P07099|HYEP	1742.5	2178
sp|Q30154|DRB5	1834.5	2178.5
sp|Q15063|POSTN	2005	2179.5
sp|Q9BUF5|TBB6	1917	2181.5
sp|Q9HD33|RM47	1966.5	2181.5
sp|P51178|PLCD1	1896.5	2181.5
sp|P98179|RBM3	1994	2182
sp|Q09028|RBBP4	1889.5	2182
sp|Q7Z404|TMC4	2074.5	2183
sp|Q96PK6|RBM14	2243	2183.5
sp|Q9UKV8|AGO2	1996	2184.5
sp|P82970|HMGN5	1974	2184.5
sp|Q9BQ67|GRWD1	1981.5	2185
sp|Q13151|ROA0	1923.5	2185
sp|P02768|ALBU	2100.5	2185.5
sp|Q12962|TAF10	1962.5	2186.5
sp|Q9UBX7|KLK11	1977.5	2187.5
sp|P62328|TYB4	1798.5	2188.5
sp|P54108|CRIS3	1962.5	2190
sp|Q8NFZ8|CADM4	2028	2191
sp|P34949|MPI	2087.5	2192
sp|Q99487|PAFA2	1903	2193.5
sp|Q13724|MOGS	1937	2194
sp|Q6P9B6|TLDC1	2024	2194
sp|Q96CN7|ISOC1	1910.5	2196
sp|P05165|PCCA	2072	2196
sp|Q9H1Z4|WDR13	1943	2196.5
sp|Q8IWS0|PHF6	1830.5	2197.5
sp|Q9UPN6|SCAF8	1857.5	2198
sp|Q99829|CPNE1	1947	2198.5
sp|P13647|K2C5	2177	2199
sp|Q16563|SYPL1	1842.5	2200
sp|P20810|ICAL	1891	2200.5
sp|O43768|ENSA	1874.5	2201.5
sp|Q13564|ULA1	2047	2201.5
sp|P14866|HNRPL	1976.5	2203
sp|P55327|TPD52	2026	2203
sp|P50225|ST1A1	1869	2203.5
sp|Q9NZ45|CISD1	1994.5	2204
sp|P15056|BRAF	2057.5	2204
sp|O00233|PSMD9	1916	2204.5
sp|O76003|GLRX3	2032	2204.5
sp|P07585|PGS2	2000.5	2205.5
sp|O43819|SCO2	1856	2206
sp|P04114|APOB	1867.5	2206.5
sp|Q9UHX1|PUF60	2031.5	2208.5
sp|Q92692|PVRL2	1759.5	2209
sp|P09455|RET1	1892.5	2212
sp|P17540|KCRS	1906	2213.5
sp|P10619|PPGB	2054	2213.5
sp|Q6DD88|ATLA3	1955.5	2214
sp|P02787|TRFE	1924	2214
sp|Q7KZI7|MARK2	1997.5	2216
sp|P08311|CATG	2109	2217.5
sp|Q8NBF6|AVL9	1826.5	2217.5
sp|Q13286|CLN3	1953	2218
sp|Q86VP6|CAND1	2043	2218.5
[truncated: 1,866 more rows]

## Sheet: AG_vs_NAG_GSEA_MF
geneSet	description	normalizedEnrichmentScore	pValue	FDR
GO:0017171	serine hydrolase activity	-1.92149	0	0.0314338
GO:0098631	cell adhesion mediator activity	-1.80261	0.00241546	0.0321098
