# Supplementary material for: Proteomic characterization of primary and metastatic prostate cancer reveals reduced proteinase activity in aggressive tumors
Source: Sci Rep. 2021 Sep 23;11:18936. doi: 10.1038/s41598-021-98410-0 (PMC8460832; doi:10.1038/s41598-021-98410-0)
Supplement: Supplementary file 6 — Supplementary Information 6. [file 41598_2021_98410_MOESM6_ESM.xlsx]

## Sheet: readme
Supplementary Table 5. TCGA clinical information
TCGA	Clincal information of 157 downloaded TCGA samples from https://portal.gdc.cancer.gov/

## Sheet: TCGA
No.	Aggressiveness	bcr_patient_uuid	bcr_patient_barcode	form_completion_date	histological_type	histological_type_other	zone_of_origin	No.	primary pattern	secondary pattern	gleason score	tertiary pattern	laterality	tumor_level	gender	tissue prospective collection indicator	tissue retrospective collection indicator	days to birth	prior dx	history of neoadjuvant treatment	year of initial pathologic diagnosis	No.	days to bone scan performed	bone scan results	diagnostic ct abd pelvis performed	days to diagnostic computed tomography performed	diagnostic ct abd pelvis result	diagnostic mri performed	days to diagnostic mri performed	diagnostic mri result	lymphnodes examined	number of lymphnodes examined	number of lymphnodes positive by he	No.	residual tumor	vital status	days to last followup	days to death	patient death reason	source of patient death reason	person neoplasm cancer status	days to psa	psa value	biochemical recurrence	radiation therapy	primary therapy outcome success	new tumor event after initial treatment	No.	days to first biochemical recurrence
#1	AG	5A790086-4887-4D2B-9C28-0FDD5DD1F1FB	TCGA-2A-A8W3	2014-03-29	Prostate Adenocarcinoma Acinar Type	[Not Applicable]	Peripheral Zone	#1	4	5	9	[Not Available]	Left	Apex|Middle|Base	MALE	NO	YES	-25557	No	No	2011	#1	13	Normal (no evidence of prostate cancer) [cM0]	YES	13	No Evidence of Extraprostatic Extension	YES	-14	No Evidence of Extraprostatic Extension	YES	3	0	#1	R0	Alive	771	[Not Applicable]	[Not Available]	[Not Available]	TUMOR FREE	771	0.36	YES	NO	[Not Available]	YES	#1	198
#2	AG	c039014f-821c-43d6-9d3c-914f9c8d98fa	TCGA-CH-5788	2012-03-16	Prostate Adenocarcinoma Acinar Type	[Not Applicable]	[Unknown]	#2	4	3	7	5	Bilateral	Base	MALE	YES	NO	-25233	No	No	2007	#2	31	Normal (no evidence of prostate cancer) [cM0]	YES	31	No Evidence of Extraprostatic Extension	NO	[Not Available]	[Not Available]	YES	21	6	#2	R0	Alive	821	[Not Applicable]	[Not Available]	[Not Available]	TUMOR FREE	786	3.58	YES	[Not Available]	[Not Available]	[Not Available]	#2	786
#3	AG	e1c3d1bd-cf8f-4fa4-ac8e-bf9e54f7aad4	TCGA-EJ-5504	2012-04-02	Prostate Adenocarcinoma Acinar Type	[Not Applicable]	Overlapping / Multiple Zones	#3	4	3	7	5	Bilateral	Apex|Middle|Base	MALE	YES	NO	-24072	No	No	2010	#3	25	Normal (no evidence of prostate cancer) [cM0]	YES	25	Extraprostatic Extension (regional lymphadenopathy)[e.g. cN1]	NO	[Not Available]	[Not Available]	YES	18	1	#3	R1	Alive	229	[Not Applicable]	[Not Available]	[Not Available]	TUMOR FREE	385	1	YES	[Not Available]	[Not Available]	[Not Available]	#3	77
#4	AG	5313a055-c2d7-4cbd-a8c1-57ac85912d89	TCGA-EJ-5519	2012-04-03	Prostate Adenocarcinoma Acinar Type	[Not Applicable]	Overlapping / Multiple Zones	#4	4	4	8	3	Bilateral	Apex|Middle|Base	MALE	YES	NO	-23669	No	No	2008	#4	13	Normal (no evidence of prostate cancer) [cM0]	NO	[Not Available]	[Not Available]	NO	[Not Available]	[Not Available]	YES	12	3	#4	R0	Alive	1153	[Not Applicable]	[Not Available]	[Not Available]	TUMOR FREE	1153	0.2	YES	[Not Available]	[Not Available]	[Not Available]	#4	84
#5	AG	554a7381-46fd-4301-b91b-5af7f173c350	TCGA-EJ-5525	2012-04-04	Prostate Adenocarcinoma Acinar Type	[Not Applicable]	[Unknown]	#5	4	5	9	3	Bilateral	Apex|Base	MALE	YES	NO	-24535	No	No	2009	#5	-6	Normal (no evidence of prostate cancer) [cM0]	YES	-6	No Evidence of Extraprostatic Extension	NO	[Not Available]	[Not Available]	YES	8	0	#5	R0	Alive	790	[Not Applicable]	[Not Available]	[Not Available]	WITH TUMOR	521	3	YES	[Not Available]	[Not Available]	[Not Available]	#5	338
#6	AG	5e2ff1e6-87bc-4b91-a959-f0f553af4e27	TCGA-EJ-7318	2014-03-03	Prostate Adenocarcinoma Acinar Type	[Not Applicable]	[Unknown]	#6	4	3	7	[Not Available]	Bilateral	[Not Available]	MALE	YES	NO	-18686	No	No	2011	#6	[Not Available]	[Not Available]	[Not Available]	[Not Available]	[Not Available]	[Not Available]	[Not Available]	[Not Available]	NO	[Not Available]	[Not Available]	#6	R0	Alive	510	[Not Applicable]	[Not Available]	[Not Available]	WITH TUMOR	189	0.08	YES	NO	Partial Remission/Response	YES	#6	189
#7	AG	b424b73a-2dfa-473f-ab56-ab382cd1cdef	TCGA-EJ-7331	2012-04-05	Prostate Adenocarcinoma Acinar Type	[Not Applicable]	[Unknown]	#7	3	4	7	3	Bilateral	Apex|Middle	MALE	YES	NO	-23458	No	No	2011	#7	[Not Available]	[Not Available]	NO	[Not Available]	[Not Available]	NO	[Not Available]	[Not Available]	YES	7	0	#7	R0	Alive	9	[Not Applicable]	[Not Available]	[Not Available]	TUMOR FREE	189	0.8	YES	[Not Available]	[Not Available]	[Not Available]	#7	189
#8	AG	181c6d37-9d8d-4ffa-827b-e3785450ff88	TCGA-EJ-7783	2012-04-06	Prostate Adenocarcinoma Acinar Type	[Not Applicable]	[Unknown]	#8	4	3	7	4	Bilateral	[Not Available]	MALE	YES	NO	-25600	No	No	2011	#8	[Not Available]	[Not Available]	NO	[Not Available]	[Not Available]	NO	[Not Available]	[Not Available]	YES	17	0	#8	R0	Alive	172	[Not Applicable]	[Not Available]	[Not Available]	TUMOR FREE	172	0.7	YES	[Not Available]	[Not Available]	[Not Available]	#8	81
#9	AG	df4a7caa-6289-4157-8cb4-6ce8784e7506	TCGA-EJ-8469	2012-10-14	Prostate Adenocarcinoma Acinar Type	[Not Applicable]	[Unknown]	#9	4	5	9	3	Bilateral	[Not Available]	MALE	YES	NO	-17014	No	No	2007	#9	[Not Available]	[Not Available]	YES	30	No Evidence of Extraprostatic Extension	[Not Available]	[Not Available]	[Not Available]	YES	57	0	#9	RX	Alive	1946	[Not Applicable]	[Not Available]	[Not Available]	WITH TUMOR	1925	3.1	YES	NO	Partial Remission/Response	YES	#9	1925
#10	AG	ab378ad0-1881-403f-9e85-d6f97e7b7c81	TCGA-EJ-8472	2012-10-19	Prostate Adenocarcinoma Acinar Type	[Not Applicable]	[Unknown]	#10	4	4	8	3	[Not Available]	[Not Available]	MALE	YES	NO	-23104	No	No	2011	#10	[Not Available]	[Not Available]	[Not Available]	[Not Available]	[Not Available]	[Not Available]	[Not Available]	[Not Available]	YES	12	0	#10	R0	Alive	756	[Not Applicable]	[Not Available]	[Not Available]	TUMOR FREE	196	0.4	YES	NO	Partial Remission/Response	YES	#10	196
#11	AG	08F11BDD-D665-45AB-B1A2-5485D91922C2	TCGA-EJ-A46F	2013-01-24	Prostate Adenocarcinoma Acinar Type	[Not Applicable]	[Unknown]	#11	4	4	8	3	Bilateral	[Not Available]	MALE	YES	NO	-21160	No	No	2011	#11	166	Normal (no evidence of prostate cancer) [cM0]	YES	166	[Not Available]	[Not Available]	[Not Available]	[Not Available]	YES	23	1	#11	R0	Alive	299	[Not Applicable]	[Not Available]	[Not Available]	TUMOR FREE	215	19.8	YES	NO	Partial Remission/Response	YES	#11	215
#12	AG	8631BB5E-6D08-4C20-A85E-CB84F5DAC290	TCGA-EJ-A65F	2014-03-04	Prostate Adenocarcinoma Other Subtype	[Not Applicable]	[Unknown]	#12	4	5	9	[Not Available]	Bilateral	[Not Available]	MALE	YES	NO	-21681	No	No	2012	#12	[Not Available]	[Not Available]	[Not Available]	[Not Available]	[Not Available]	[Not Available]	[Not Available]	[Not Available]	YES	4	0	#12	R0	Alive	560	[Not Applicable]	[Not Available]	[Not Available]	WITH TUMOR	75	0.8	YES	NO	Progressive Disease	YES	#12	75
#13	AG	4EF24CCA-976B-4C2F-8810-4339967DA570	TCGA-EJ-A6RA	2014-03-04	Prostate Adenocarcinoma Acinar Type	[Not Applicable]	[Unknown]	#13	4	4	8	[Not Available]	Bilateral	[Not Available]	MALE	YES	NO	-25679	No	No	2012	#13	[Not Available]	[Not Available]	[Not Available]	[Not Available]	[Not Available]	[Not Available]	[Not Available]	[Not Available]	YES	18	1	#13	R0	Alive	353	[Not Applicable]	[Not Available]	[Not Available]	WITH TUMOR	353	0.652	YES	NO	Partial Remission/Response	YES	#13	353
#14	AG	C8FAB4A7-FD7E-4D5E-A330-18C7E148B9D0	TCGA-EJ-A7NN	2014-03-04	Prostate Adenocarcinoma Acinar Type	[Not Applicable]	[Unknown]	#14	4	3	7	[Not Available]	Bilateral	[Not Available]	MALE	YES	NO	-22499	No	No	2013	#14	[Not Available]	[Not Available]	[Not Available]	[Not Available]	[Not Available]	[Not Available]	[Not Available]	[Not Available]	YES	25	3	#14	R1	Alive	197	[Not Applicable]	[Not Available]	[Not Available]	TUMOR FREE	197	0.3	YES	NO	Complete Remission/Response	YES	#14	197
#15	AG	00F0F7DD-71DE-4E4F-B4B5-DF860324F2E8	TCGA-EJ-A8FP	2014-03-24	Prostate Adenocarcinoma Other Subtype	[Not Applicable]	[Unknown]	#15	3	5	8	[Not Available]	Bilateral	[Not Available]	MALE	YES	NO	-21769	No	No	2013	#15	[Not Available]	[Not Available]	[Not Available]	[Not Available]	[Not Available]	[Not Available]	[Not Available]	[Not Available]	YES	40	0	#15	R0	Alive	117	[Not Applicable]	[Not Available]	[Not Available]	WITH TUMOR	117	0.2	YES	NO	Complete Remission/Response	YES	#15	117
#16	AG	9044098B-415D-4893-A682-3636F6B2B2DB	TCGA-EJ-A8FS	2014-03-24	Prostate Adenocarcinoma Acinar Type	[Not Applicable]	[Unknown]	#16	3	4	7	[Not Available]	Bilateral	[Not Available]	MALE	YES	NO	-24380	No	No	2013	#16	[Not Available]	[Not Available]	[Not Available]	[Not Available]	[Not Available]	[Not Available]	[Not Available]	[Not Available]	YES	69	0	#16	R0	Alive	216	[Not Applicable]	[Not Available]	[Not Available]	WITH TUMOR	216	0.3	YES	NO	[Unknown]	YES	#16	216
#17	AG	084AC674-F4CF-4A4A-A6A2-687C05C272EA	TCGA-G9-A9S0	2014-06-17	Prostate Adenocarcinoma Acinar Type	[Not Applicable]	Overlapping / Multiple Zones	#17	4	4	8	5	Bilateral	Apex|Middle|Base	MALE	NO	YES	-19530	No	No	2011	#17	73	Normal (no evidence of prostate cancer) [cM0]	YES	73	No Evidence of Extraprostatic Extension	NO	[Not Available]	[Not Available]	YES	13	5	#17	R1	Dead	[Not Available]	791	Prostate Cancer	Medical Record	WITH TUMOR	759	10.87	YES	YES	Progressive Disease	YES	#17	429
#18	AG	26eefaa1-1666-4ce1-8cf4-f6fabff81fd2	TCGA-HC-7213	2012-04-10	Prostate Adenocarcinoma Acinar Type	[Not Applicable]	[Unknown]	#18	4	5	9	[Not Available]	Bilateral	Apex|Middle|Base	MALE	YES	NO	-19699	No	No	2010	#18	[Not Available]	[Not Available]	YES	22	No Evidence of Extraprostatic Extension	YES	34	Extraprostatic Extension Localized (e.g. seminal vesicles)	YES	4	0	#18	R0	Alive	60	[Not Applicable]	[Not Available]	[Not Available]	TUMOR FREE	170	4.09	YES	[Not Available]	[Not Available]	[Not Available]	#18	170
#19	AG	25d70934-01a5-45a2-9960-68d3058b6965	TCGA-HI-7168	2012-02-20	Prostate Adenocarcinoma Acinar Type	[Not Applicable]	[Unknown]	#19	4	5	9	[Not Available]	Bilateral	[Not Available]	MALE	NO	YES	-22881	No	No	2005	#19	19	Normal (no evidence of prostate cancer) [cM0]	NO	[Not Available]	[Not Available]	YES	19	No Evidence of Extraprostatic Extension	YES	9	0	#19	R0	Alive	2315	[Not Applicable]	[Not Available]	[Not Available]	[Not Available]	2289	0.3	YES	[Not Available]	[Not Available]	[Not Available]	#19	308
#20	AG	931feb14-3f69-41c1-8435-5fd4fb775bdf	TCGA-HI-7171	2012-02-22	Prostate Adenocarcinoma Acinar Type	[Not Applicable]	[Unknown]	#20	5	4	9	[Not Available]	Bilateral	Apex|Middle|Base	MALE	NO	YES	-20776	No	No	2008	#20	[Not Available]	Normal (no evidence of prostate cancer) [cM0]	NO	[Not Available]	[Not Available]	YES	[Not Available]	No Evidence of Extraprostatic Extension	YES	7	0	#20	R1	Dead	[Not Available]	1329	[Unknown]	[Not Available]	WITH TUMOR	631	0.7	YES	[Not Available]	[Not Available]	[Not Available]	#20	218
#21	AG	00F7F9D3-7A34-4A5B-9D19-38810DCABBBA	TCGA-J4-A67N	2013-08-16	Prostate Adenocarcinoma Acinar Type	[Not Applicable]	Peripheral Zone	#21	3	4	7	[Not Available]	Bilateral	Apex|Middle|Base	MALE	YES	NO	-22420	No	No	2011	#21	[Not Available]	[Not Available]	[Not Available]	[Not Available]	[Not Available]	[Not Available]	[Not Available]	[Not Available]	YES	8	0	#21	R0	Alive	503	[Not Applicable]	[Not Available]	[Not Available]	WITH TUMOR	503	0.7	YES	NO	Partial Remission/Response	YES	#21	442
#22	AG	1122FA92-0073-4F59-9880-3F1A34620758	TCGA-J9-A8CL	2015-01-27	Prostate Adenocarcinoma Acinar Type	[Not Applicable]	Overlapping / Multiple Zones	#22	4	5	9	3	Bilateral	Apex|Middle|Base	MALE	YES	NO	-24145	No	No	2013	#22	6	Equivocal	YES	11	No Evidence of Extraprostatic Extension	NO	[Not Available]	[Not Available]	NO	[Not Available]	[Not Available]	#22	R1	Alive	405	[Not Applicable]	[Not Available]	[Not Available]	WITH TUMOR	405	12.01	YES	[Unknown]	[Unknown]	YES	#22	132
#23	AG	DECEB7DF-6EDC-41F0-99AA-C4AC7E764074	TCGA-J9-A8CM	2015-02-01	Prostate Adenocarcinoma Acinar Type	[Not Applicable]	Peripheral Zone	#23	5	4	9	3	Bilateral	Apex|Middle|Base	MALE	YES	NO	-24118	No	No	2013	#23	14	Normal (no evidence of prostate cancer) [cM0]	NO	[Not Available]	[Not Available]	NO	[Not Available]	[Not Available]	YES	14	1	#23	R1	Alive	463	[Not Applicable]	[Not Available]	[Not Available]	WITH TUMOR	463	0.55	YES	NO	Partial Remission/Response	YES	#23	344
#24	AG	A8C954B7-3077-4FF1-B311-D4B4BFA49786	TCGA-KC-A4BV	2014-07-22	Prostate Adenocarcinoma Acinar Type	[Not Applicable]	Overlapping / Multiple Zones	#24	4	5	9	3	Bilateral	Apex|Middle|Base	MALE	NO	YES	-24138	No	No	2010	#24	16	Normal (no evidence of prostate cancer) [cM0]	YES	18	No Evidence of Extraprostatic Extension	YES	81	Extraprostatic Extension Localized (e.g. seminal vesicles)	YES	10	0	#24	R0	Alive	1328	[Not Applicable]	[Not Available]	[Not Available]	[Not Available]	1328	0.53	YES	NO	[Not Available]	YES	#24	1328
#25	AG	D112136D-34FA-426E-B432-4D1E4286ADF8	TCGA-KK-A6E0	2014-03-27	Prostate Adenocarcinoma Acinar Type	[Not Applicable]	Peripheral Zone	#25	4	5	9	[Not Available]	Right	Apex|Middle|Base	MALE	NO	YES	-21700	No	No	2011	#25	11	Normal (no evidence of prostate cancer) [cM0]	NO	[Not Available]	[Not Available]	NO	[Not Available]	[Not Available]	YES	9	0	#25	R0	Alive	913	[Not Applicable]	[Not Available]	[Not Available]	WITH TUMOR	913	0.3	YES	YES	[Not Available]	YES	#25	941
#26	AG	2F231B79-84BC-4256-BF26-7CE64083D438	TCGA-KK-A7AW	2014-08-19	Prostate Adenocarcinoma Acinar Type	[Not Applicable]	Peripheral Zone	#26	4	3	7	[Not Available]	Right	Apex|Middle|Base	MALE	NO	YES	-20869	No	No	2010	#26	[Not Available]	[Not Available]	YES	11	[Not Available]	NO	[Not Available]	[Not Available]	YES	9	1	#26	R0	Alive	1054	[Not Applicable]	[Not Available]	[Not Available]	TUMOR FREE	204	0.8	YES	[Unknown]	[Unknown]	[Unknown]	#26	204
#27	AG	70C6C3A0-B422-4541-A60F-355356A9A340	TCGA-KK-A8IC	2014-08-28	Prostate Adenocarcinoma Acinar Type	[Not Applicable]	Peripheral Zone	#27	4	5	9	[Not Available]	Bilateral	Apex|Middle|Base	MALE	NO	YES	-19902	No	No	2008	#27	7	Normal (no evidence of prostate cancer) [cM0]	YES	6	No Evidence of Extraprostatic Extension	NO	[Not Available]	[Not Available]	YES	38	[Not Available]	#27	R0	Alive	2051	[Not Applicable]	[Not Available]	[Not Available]	WITH TUMOR	2047	0.9	YES	NO	Progressive Disease	YES	#27	1060
#28	AG	3F5270A2-3284-4523-BD81-54FC98C2B933	TCGA-KK-A8IF	2014-08-18	Prostate Adenocarcinoma Acinar Type	[Not Applicable]	Transition Zone	#28	4	3	7	[Not Available]	Bilateral	Apex|Middle|Base	MALE	NO	YES	-20888	No	No	2007	#28	[Not Available]	[Not Available]	NO	[Not Available]	[Not Available]	YES	522	No Evidence of Extraprostatic Extension	YES	33	[Not Available]	#28	R0	Alive	804	[Not Applicable]	[Not Available]	[Not Available]	WITH TUMOR	788	0.7	YES	[Unknown]	[Unknown]	YES	#28	648
#29	AG	D05681CC-DFFA-44D0-B6A1-0A99A4CE3BE5	TCGA-KK-A8II	2014-08-28	Prostate Adenocarcinoma Other Subtype	[Not Applicable]	Peripheral Zone	#29	4	5	9	[Not Available]	Bilateral	Apex|Middle|Base	MALE	NO	YES	-22460	No	No	2004	#29	-28	Normal (no evidence of prostate cancer) [cM0]	YES	11	No Evidence of Extraprostatic Extension	NO	[Not Available]	[Not Available]	YES	19	[Not Available]	#29	R0	Dead	[Not Available]	3467	[Unknown]	Medical Record	WITH TUMOR	2891	39.8	YES	NO	Progressive Disease	YES	#29	626
#30	AG	3FA3CFFE-40F1-4853-9CBB-54A99FFD6108	TCGA-M7-A722	2014-03-27	Prostate Adenocarcinoma Acinar Type	[Not Applicable]	Overlapping / Multiple Zones	#30	4	4	8	3	Bilateral	[Not Available]	MALE	YES	NO	-23880	No	No	2011	#30	3	Normal (no evidence of prostate cancer) [cM0]	YES	3	No Evidence of Extraprostatic Extension	NO	[Not Available]	[Not Available]	YES	4	0	#30	R1	Alive	717	[Not Applicable]	[Not Available]	[Not Available]	WITH TUMOR	559	[Not Available]	YES	NO	Partial Remission/Response	YES	#30	559
#31	AG	9938C4AD-748C-4086-9081-FAC0AEFAD440	TCGA-V1-A8MK	2014-07-15	Prostate Adenocarcinoma Acinar Type	[Not Applicable]	Peripheral Zone	#31	3	3	6	[Not Available]	Bilateral	Apex	MALE	NO	YES	-15330	No	No	[Not Available]	#31	[Not Available]	[Not Available]	NO	[Not Available]	[Not Available]	NO	[Not Available]	[Not Available]	NO	[Not Available]	[Not Available]	#31	R0	Alive	508	[Not Applicable]	[Not Available]	[Not Available]	[Unknown]	-1	0.83	YES	NO	[Unknown]	NO	#31	[Not Available]
#32	AG	94D6675E-27AE-4F34-9D53-6E19238EB01D	TCGA-V1-A8MM	2014-07-15	Prostate Adenocarcinoma Acinar Type	[Not Applicable]	Peripheral Zone	#32	4	3	7	[Not Available]	Bilateral	Apex	MALE	NO	YES	-22265	No	No	[Not Available]	#32	[Not Available]	[Not Available]	NO	[Not Available]	[Not Available]	NO	[Not Available]	[Not Available]	YES	10	0	#32	R0	Alive	1019	[Not Applicable]	[Not Available]	[Not Available]	[Unknown]	990	0.37	YES	NO	Complete Remission/Response	YES	#32	990
#33	AG	E0DFC37A-4A2E-4353-9673-241B100B3467	TCGA-V1-A9O5	2014-07-23	Prostate Adenocarcinoma Acinar Type	[Not Applicable]	Peripheral Zone	#33	5	4	9	[Not Available]	Bilateral	Apex	MALE	NO	YES	-23725	No	No	[Not Available]	#33	[Not Available]	[Not Available]	YES	25	No Evidence of Extraprostatic Extension	NO	[Not Available]	[Not Available]	YES	20	6	#33	R1	Alive	1776	[Not Applicable]	[Not Available]	[Not Available]	[Unknown]	1776	3.26	YES	YES	Complete Remission/Response	YES	#33	124
#34	AG	40EBEB10-7390-44FC-9EF2-80D40D251018	TCGA-V1-A9O7	2014-07-23	Prostate Adenocarcinoma Acinar Type	[Not Applicable]	Peripheral Zone	#34	5	4	9	[Not Available]	Bilateral	Apex	MALE	NO	YES	-22265	No	No	[Not Available]	#34	[Not Available]	[Not Available]	NO	[Not Available]	[Not Available]	YES	45	[Not Available]	YES	15	0	#34	R1	Alive	2425	[Not Applicable]	[Not Available]	[Not Available]	[Unknown]	2425	9.69	YES	YES	Progressive Disease	YES	#34	921
#35	AG	F6935F67-5C62-4774-8346-711F36F3B547	TCGA-V1-A9O9	2014-07-23	Prostate Adenocarcinoma Acinar Type	[Not Applicable]	Peripheral Zone	#35	3	5	8	[Not Available]	Bilateral	Apex	MALE	NO	YES	-20805	No	No	[Not Available]	#35	[Not Available]	[Not Available]	NO	[Not Available]	[Not Available]	NO	[Not Available]	[Not Available]	YES	12	0	#35	R0	Alive	204	[Not Applicable]	[Not Available]	[Not Available]	[Unknown]	-53	5.04	YES	NO	[Unknown]	NO	#35	[Not Available]
#36	AG	FCBD7B29-12DA-44C8-B241-1388D1B15684	TCGA-V1-A9OL	2014-07-11	Prostate Adenocarcinoma Acinar Type	[Not Applicable]	Peripheral Zone	#36	5	4	9	[Not Available]	Bilateral	Apex	MALE	NO	YES	-24090	No	No	[Not Available]	#36	[Not Available]	[Not Available]	YES	19	No Evidence of Extraprostatic Extension	NO	[Not Available]	[Not Available]	YES	9	0	#36	R0	Alive	589	[Not Applicable]	[Not Available]	[Not Available]	[Unknown]	559	0.01	YES	NO	Complete Remission/Response	YES	#36	131
#37	AG	18B8AD7F-0F39-4853-AE13-5B13AA5E6F7D	TCGA-V1-A9OT	2014-07-23	Prostate Adenocarcinoma Acinar Type	[Not Applicable]	Peripheral Zone	#37	3	3	6	[Not Available]	Bilateral	Middle	MALE	NO	YES	-22630	No	No	[Not Available]	#37	[Not Available]	[Not Available]	NO	[Not Available]	[Not Available]	NO	[Not Available]	[Not Available]	NO	[Not Available]	[Not Available]	#37	R1	Alive	476	[Not Applicable]	[Not Available]	[Not Available]	[Unknown]	349	0.01	YES	NO	[Unknown]	YES	#37	[Not Available]
#38	AG	4DB62B98-ABD4-4A7C-9FCE-8BBDA2AEC8A3	TCGA-V1-A9Z7	2014-07-23	Prostate Adenocarcinoma Acinar Type	[Not Applicable]	Peripheral Zone	#38	5	4	9	[Not Available]	Bilateral	Apex	MALE	NO	YES	-20075	No	No	[Not Available]	#38	[Not Available]	[Not Available]	YES	50	No Evidence of Extraprostatic Extension	NO	[Not Available]	[Not Available]	YES	10	0	#38	R0	Alive	123	[Not Applicable]	[Not Available]	[Not Available]	[Unknown]	-75	28.1	YES	NO	[Unknown]	YES	#38	[Not Available]
#39	AG	3D92B872-A76A-49CD-9FD5-7993E78D2FB0	TCGA-V1-A9ZI	2014-07-23	Prostate Adenocarcinoma Acinar Type	[Not Applicable]	Peripheral Zone	#39	4	5	9	[Not Available]	Bilateral	Middle	MALE	NO	YES	-25185	No	No	[Not Available]	#39	[Not Available]	[Not Available]	YES	40	No Evidence of Extraprostatic Extension	NO	[Not Available]	[Not Available]	YES	10	0	#39	R0	Alive	86	[Not Applicable]	[Not Available]	[Not Available]	[Unknown]	86	3.11	YES	NO	Progressive Disease	YES	#39	86
#40	AG	338FE754-FC4A-4294-BA15-42D4C7C9AC10	TCGA-V1-A9ZR	2014-07-23	Prostate Adenocarcinoma Acinar Type	[Not Applicable]	Peripheral Zone	#40	4	4	8	[Not Available]	Bilateral	Apex	MALE	NO	YES	-25185	No	No	[Not Available]	#40	[Not Available]	[Not Available]	YES	78	No Evidence of Extraprostatic Extension	NO	[Not Available]	[Not Available]	YES	7	[Not Available]	#40	R1	Alive	177	[Not Applicable]	[Not Available]	[Not Available]	[Unknown]	54	1.44	YES	NO	[Unknown]	YES	#40	[Not Available]
#41	AG	AA405B5F-F75D-486A-96F3-1DF7ADD18193	TCGA-VP-A87D	2014-03-28	Prostate Adenocarcinoma Acinar Type	[Not Applicable]	Overlapping / Multiple Zones	#41	4	5	9	[Not Available]	Bilateral	Apex|Base	MALE	NO	YES	-19818	No	No	2007	#41	14	Normal (no evidence of prostate cancer) [cM0]	NO	[Not Available]	[Not Available]	YES	12	No Evidence of Extraprostatic Extension	YES	12	3	#41	R0	Alive	1853	[Not Applicable]	[Not Available]	[Not Available]	TUMOR FREE	1853	0.2	YES	NO	Complete Remission/Response	YES	#41	1194
#42	AG	24D7D4D8-F5C1-4D71-80E0-72A429FC9DBD	TCGA-VP-A87K	2014-03-31	Prostate Adenocarcinoma Other Subtype	[Not Applicable]	Overlapping / Multiple Zones	#42	4	4	8	[Not Available]	Bilateral	Apex|Base	MALE	NO	YES	-23030	No	No	2010	#42	13	Normal (no evidence of prostate cancer) [cM0]	YES	13	No Evidence of Extraprostatic Extension	NO	[Not Available]	[Not Available]	YES	12	0	#42	R1	Alive	655	[Not Applicable]	[Not Available]	[Not Available]	WITH TUMOR	655	0.3	YES	NO	Complete Remission/Response	YES	#42	473
#43	AG	A3A4A518-2DAC-4846-9476-1AA7E0C1FB5E	TCGA-XK-AAJR	2014-05-13	Prostate Adenocarcinoma Acinar Type	[Not Applicable]	[Unknown]	#43	4	3	7	5	Bilateral	Apex|Middle|Base	MALE	NO	YES	-22643	No	No	2011	#43	12	Normal (no evidence of prostate cancer) [cM0]	YES	10	No Evidence of Extraprostatic Extension	NO	[Not Available]	[Not Available]	YES	8	0	#43	R0	Alive	824	[Not Applicable]	[Not Available]	[Not Available]	TUMOR FREE	753	0.09	YES	NO	Complete Remission/Response	YES	#43	131
#44	AG	74DE01BD-30D9-45FC-841D-ED1C0D7446BA	TCGA-YJ-A8SW	2014-05-13	Prostate Adenocarcinoma Other Subtype	[Not Applicable]	[Unknown]	#44	5	4	9	[Not Available]	Right	[Not Available]	MALE	NO	YES	[Not Available]	No	No	2008	#44	[Not Available]	[Not Available]	[Not Available]	[Not Available]	[Not Available]	[Not Available]	[Not Available]	[Not Available]	YES	2	0	#44	R1	Alive	148	[Not Applicable]	[Not Available]	[Not Available]	[Not Available]	148	0.38	YES	[Unknown]	[Unknown]	[Unknown]	#44	148
#45	AG	351239DB-52D3-4AB5-BD4F-8FEAA6701BA1	TCGA-YL-A8HK	2014-03-13	Prostate Adenocarcinoma Acinar Type	[Not Applicable]	Overlapping / Multiple Zones	#45	4	5	9	[Not Available]	Bilateral	Apex|Middle|Base	MALE	NO	YES	-21850	No	No	2009	#45	27	Normal (no evidence of prostate cancer) [cM0]	YES	195	No Evidence of Extraprostatic Extension	NO	[Not Available]	[Not Available]	YES	1	0	#45	R1	Alive	1491	[Not Applicable]	[Not Available]	[Not Available]	WITH TUMOR	1491	1	YES	YES	Complete Remission/Response	YES	#45	1376
#46	AG	494A8495-8D10-4A8F-8664-F68AC339C889	TCGA-YL-A8S8	2014-04-25	Prostate Adenocarcinoma Acinar Type	[Not Applicable]	Overlapping / Multiple Zones	#46	4	5	9	[Not Available]	Bilateral	Apex|Middle|Base	MALE	NO	YES	-25119	No	No	2008	#46	18	Normal (no evidence of prostate cancer) [cM0]	YES	28	No Evidence of Extraprostatic Extension	NO	[Not Available]	[Not Available]	YES	10	0	#46	R1	Alive	1890	[Not Applicable]	[Not Available]	[Not Available]	WITH TUMOR	1890	1.36	YES	NO	Stable Disease	YES	#46	679
#47	AG	F3EC5BF3-97AE-4033-91A6-084A1AA152A4	TCGA-YL-A8SJ	2014-04-25	Prostate Adenocarcinoma Acinar Type	[Not Applicable]	Overlapping / Multiple Zones	#47	4	5	9	[Not Available]	Bilateral	Middle|Base	MALE	NO	YES	-21916	No	No	2010	#47	[Not Available]	[Not Available]	NO	[Not Available]	[Not Available]	NO	[Not Available]	[Not Available]	YES	29	0	#47	R0	Alive	1395	[Not Applicable]	[Not Available]	[Not Available]	WITH TUMOR	1426	0.24	YES	NO	Complete Remission/Response	YES	#47	752
#48	AG	24E5D323-F3D4-4ADD-9A29-79E77CED357C	TCGA-YL-A8SQ	2014-04-30	Prostate Adenocarcinoma Acinar Type	[Not Applicable]	Overlapping / Multiple Zones	#48	4	5	9	3	Bilateral	Apex|Middle|Base	MALE	NO	YES	-22482	No	No	2008	#48	19	Normal (no evidence of prostate cancer) [cM0]	NO	[Not Available]	[Not Available]	NO	[Not Available]	[Not Available]	YES	5	0	#48	R1	Alive	1910	[Not Applicable]	[Not Available]	[Not Available]	WITH TUMOR	1943	1.1	YES	YES	Complete Remission/Response	YES	#48	1445
#49	AG	0B5ED938-6AB8-4E76-8558-1D86F3A90DFA	TCGA-YL-A9WJ	2014-04-14	Prostate Adenocarcinoma Acinar Type	[Not Applicable]	Overlapping / Multiple Zones	#49	4	4	8	3	Bilateral	Apex|Middle	MALE	NO	YES	-17322	No	No	2008	#49	19	Normal (no evidence of prostate cancer) [cM0]	YES	21	No Evidence of Extraprostatic Extension	YES	51	Extraprostatic Extension Localized (e.g. seminal vesicles)	YES	10	1	#49	R1	Dead	[Not Available]	1855	Prostate Cancer	Medical Record	WITH TUMOR	838	3.1	YES	YES	Progressive Disease	YES	#49	76
#50	AG	B2BCC97F-03A6-409A-8B91-78221CB10D7F	TCGA-YL-A9WK	2014-04-13	Prostate Adenocarcinoma Acinar Type	[Not Applicable]	Overlapping / Multiple Zones	#50	4	5	9	[Not Available]	Bilateral	Middle	MALE	NO	YES	-23272	No	No	2008	#50	329	Normal (no evidence of prostate cancer) [cM0]	NO	[Not Available]	[Not Available]	NO	[Not Available]	[Not Available]	YES	1	0	#50	R1	Alive	1897	[Not Applicable]	[Not Available]	[Not Available]	WITH TUMOR	1871	15.6	YES	NO	Complete Remission/Response	YES	#50	1009
#51	AG	CFCF057A-00FE-4603-A720-586712B75803	TCGA-YL-A9WL	2014-04-12	Prostate Adenocarcinoma Acinar Type	[Not Applicable]	Overlapping / Multiple Zones	#51	4	5	9	3	Bilateral	Apex|Middle|Base	MALE	NO	YES	-21626	No	No	2011	#51	28	Normal (no evidence of prostate cancer) [cM0]	YES	39	No Evidence of Extraprostatic Extension	NO	[Not Available]	[Not Available]	YES	15	0	#51	R0	Alive	740	[Not Applicable]	[Not Available]	[Not Available]	WITH TUMOR	740	6.4	YES	YES	Complete Remission/Response	YES	#51	740
#52	AG	A468353E-0A96-4A4D-8AEF-5140BF1BF952	TCGA-YL-A9WX	2014-04-12	Prostate Adenocarcinoma Acinar Type	[Not Applicable]	Overlapping / Multiple Zones	#52	4	5	9	3	Bilateral	Middle	MALE	NO	YES	-25008	No	No	2009	#52	34	Abnormal (not related to prostate cancer)	YES	37	No Evidence of Extraprostatic Extension	YES	41	Extraprostatic Extension Localized (e.g. seminal vesicles)	YES	11	1	#52	R1	Alive	1518	[Not Applicable]	[Not Available]	[Not Available]	WITH TUMOR	1610	0.76	YES	NO	Stable Disease	YES	#52	1506
#53	AG	D7E22AF5-88AA-4A83-985C-1D346DFF652D	TCGA-YL-A9WY	2014-04-13	Prostate Adenocarcinoma Acinar Type	[Not Applicable]	Overlapping / Multiple Zones	#53	5	4	9	[Not Available]	Bilateral	Apex|Middle|Base	MALE	NO	YES	-21164	No	No	2011	#53	50	Normal (no evidence of prostate cancer) [cM0]	NO	[Not Available]	[Not Available]	YES	62	Extraprostatic Extension Localized (e.g. seminal vesicles)|Extraprostatic Extension (regional lymphadenopathy) [e.g. cN1]	YES	19	11	#53	R1	Alive	846	[Not Applicable]	[Not Available]	[Not Available]	WITH TUMOR	765	1.8	YES	NO	[Not Applicable]	YES	#53	765
#54	AG	5E7A7629-800A-45C4-B4CB-314A853A1BEC	TCGA-ZG-A9L2	2014-07-17	Prostate Adenocarcinoma Acinar Type	[Not Applicable]	Peripheral Zone	#54	4	5	9	3	[Not Available]	[Not Available]	MALE	NO	YES	-25573	No	No	2011	#54	6	Normal (no evidence of prostate cancer) [cM0]	NO	[Not Available]	[Not Available]	NO	[Not Available]	[Not Available]	YES	14	0	#54	R1	Alive	986	[Not Applicable]	[Not Available]	[Not Available]	WITH TUMOR	1137	0.01	YES	NO	Stable Disease	YES	#54	180
#55	AG	93CF60A7-1D61-4C1C-8DCE-221289800B0C	TCGA-ZG-A9L6	2014-07-17	Prostate Adenocarcinoma Acinar Type	[Not Applicable]	Overlapping / Multiple Zones	#55	5	4	9	3	Bilateral	Apex|Middle|Base	MALE	NO	YES	-23681	No	No	2011	#55	13	Normal (no evidence of prostate cancer) [cM0]	YES	13	No Evidence of Extraprostatic Extension	NO	[Not Available]	[Not Available]	YES	25	0	#55	R1	Alive	664	[Not Applicable]	[Not Available]	[Not Available]	WITH TUMOR	664	0.36	YES	[Unknown]	Partial Remission/Response	YES	#55	664
#56	AG	CA076CFD-C628-4AF2-837C-37617429ADB9	TCGA-ZG-A9LZ	2014-07-18	Prostate Adenocarcinoma Acinar Type	[Not Applicable]	Overlapping / Multiple Zones	#56	4	5	9	3	Bilateral	Apex|Middle|Base	MALE	NO	YES	-24132	No	No	2011	#56	-15	Normal (no evidence of prostate cancer) [cM0]	YES	-9	No Evidence of Extraprostatic Extension	NO	[Not Available]	[Not Available]	YES	5	0	#56	R1	Alive	692	[Not Applicable]	[Not Available]	[Not Available]	WITH TUMOR	692	2.19	YES	YES	Partial Remission/Response	YES	#56	310
#57	AG	47ABCD03-C6FF-4777-AC26-F880474092FF	TCGA-4L-AA1F	2014-11-14	Prostate Adenocarcinoma Acinar Type	[Not Applicable]	Overlapping / Multiple Zones	#57	4	4	8	[Not Available]	Bilateral	Middle	MALE	YES	NO	-23665	No	No	2013	#57	0	Abnormal (not related to prostate cancer)	YES	4	Extraprostatic Extension Localized (e.g. seminal vesicles)	YES	5	Extraprostatic Extension Localized (e.g. seminal vesicles)	YES	4	0	#57	R1	Alive	350	[Not Applicable]	[Not Available]	[Not Available]	TUMOR FREE	350	3.5	NO	NO	Complete Remission/Response	NO	#57	[Not Available]
#58	AG	84A5D5FC-7350-4846-A1BC-8BFADBCFF8DC	TCGA-XJ-A9DX	2014-05-21	Prostate Adenocarcinoma Acinar Type	[Not Applicable]	Peripheral Zone	#58	5	4	9	[Not Available]	Bilateral	Base	MALE	NO	YES	[Not Available]	No	No	2012	#58	[Not Available]	[Not Available]	NO	[Not Available]	[Not Available]	NO	[Not Available]	[Not Available]	YES	22	2	#58	R1	Alive	790	[Not Applicable]	[Not Available]	[Not Available]	TUMOR FREE	790	0.05	NO	[Not Available]	Partial Remission/Response	NO	#58	[Not Available]
#59	AG	270447ca-19ee-45a2-982e-032325dab05f	TCGA-HC-8257	2012-10-01	Prostate Adenocarcinoma Acinar Type	[Not Applicable]	[Unknown]	#59	3	4	7	[Not Available]	Bilateral	[Not Available]	MALE	YES	NO	-25629	No	No	2011	#59	[Not Available]	[Not Available]	[Not Available]	[Not Available]	[Not Available]	[Not Available]	[Not Available]	[Not Available]	YES	8	1	#59	R1	Alive	29	[Not Applicable]	[Not Available]	[Not Available]	WITH TUMOR	726	0.1	NO	NO	Complete Remission/Response	NO	#59	[Not Available]
#60	AG	8740555d-8bf0-40ba-b868-99eef27662a4	TCGA-HC-8264	2013-01-25	Prostate Adenocarcinoma Acinar Type	[Not Applicable]	[Unknown]	#60	4	5	9	[Not Available]	Bilateral	[Not Available]	MALE	YES	NO	-22177	No	No	2011	#60	[Not Available]	[Not Available]	[Unknown]	[Not Available]	[Not Available]	[Unknown]	[Not Available]	[Not Available]	YES	2	1	#60	R1	Alive	48	[Not Applicable]	[Not Available]	[Not Available]	WITH TUMOR	[Not Available]	[Not Available]	[Not Available]	[Unknown]	[Not Applicable]	NO	#60	[Not Available]
#61	AG	48F36FBE-356A-40AF-B81F-8EA0B1369BAB	TCGA-VP-A878	2014-03-27	Prostate Adenocarcinoma Acinar Type	[Not Applicable]	Overlapping / Multiple Zones	#61	4	5	9	[Not Available]	Bilateral	Apex|Base	MALE	NO	YES	-21402	No	No	2006	#61	35	Normal (no evidence of prostate cancer) [cM0]	YES	44	Extraprostatic Extension (regional lymphadenopathy)[e.g. cN1]	NO	[Not Available]	[Not Available]	YES	3	1	#61	R1	Alive	2879	[Not Applicable]	[Not Available]	[Not Available]	[Not Available]	2879	0.1	NO	NO	[Unknown]	YES	#61	98
#62	AG	73f875cb-bcfc-43ba-ab97-4e94caf836d4	TCGA-HC-7737	2012-04-11	Prostate Adenocarcinoma Acinar Type	[Not Applicable]	[Unknown]	#62	3	4	7	[Not Available]	Bilateral	[Not Available]	MALE	NO	YES	-20122	No	No	2010	#62	9	Normal (no evidence of prostate cancer) [cM0]	YES	9	No Evidence of Extraprostatic Extension	NO	[Not Available]	[Not Available]	YES	8	1	#62	R0	Alive	64	[Not Applicable]	[Not Available]	[Not Available]	[Not Available]	147	0.1	[Not Available]	[Not Available]	[Not Available]	[Not Available]	#62	[Not Available]
#63	AG	a5c77ab6-6e98-4a3d-81c8-f3d5fabd31d2	TCGA-CH-5766	2012-03-16	Prostate Adenocarcinoma Acinar Type	[Not Applicable]	Peripheral Zone	#63	4	3	7	[Not Available]	Bilateral	[Not Available]	MALE	YES	NO	-20392	No	No	2007	#63	31	Normal (no evidence of prostate cancer) [cM0]	YES	31	No Evidence of Extraprostatic Extension	NO	[Not Available]	[Not Available]	YES	4	1	#63	R0	Alive	31	[Not Applicable]	[Not Available]	[Not Available]	TUMOR FREE	39	13.9	NO	[Not Available]	[Not Available]	[Not Available]	#63	[Not Available]
#64	AG	9A8CAEF5-6543-4391-8A55-4999035693C5	TCGA-KK-A8I4	2014-08-28	Prostate Adenocarcinoma Acinar Type	[Not Applicable]	Peripheral Zone	#64	4	3	7	5	Left	Apex|Middle|Base	MALE	NO	YES	-23706	No	No	2008	#64	70	Normal (no evidence of prostate cancer) [cM0]	NO	[Not Available]	[Not Available]	YES	70	No Evidence of Extraprostatic Extension	YES	15	1	#64	R0	Alive	2068	[Not Applicable]	[Not Available]	[Not Available]	WITH TUMOR	1964	0.2	NO	NO	Progressive Disease	YES	#64	1155
#65	AG	98A9CE0E-4F02-4819-BC0C-C1A8D34E3DB6	TCGA-KK-A8IJ	2014-08-19	Prostate Adenocarcinoma Acinar Type	[Not Applicable]	Peripheral Zone	#65	4	3	7	5	Bilateral	Apex|Middle|Base	MALE	NO	YES	-21793	No	No	2009	#65	42	Normal (no evidence of prostate cancer) [cM0]	YES	42	No Evidence of Extraprostatic Extension	NO	[Not Available]	[Not Available]	YES	34	1	#65	R0	Alive	1559	[Not Applicable]	[Not Available]	[Not Available]	[Unknown]	167	0.1	NO	[Unknown]	[Unknown]	YES	#65	[Not Available]
#66	AG	E27BC39B-54F1-47B5-AC8F-3245DCE690F4	TCGA-M7-A723	2013-12-10	Prostate Adenocarcinoma Acinar Type	[Not Applicable]	Overlapping / Multiple Zones	#66	4	3	7	5	Bilateral	Apex|Middle|Base	MALE	YES	NO	-20064	No	No	2012	#66	8	Normal (no evidence of prostate cancer) [cM0]	YES	11	No Evidence of Extraprostatic Extension	NO	[Not Available]	[Not Available]	YES	17	1	#66	R1	Alive	62	[Not Applicable]	[Not Available]	[Not Available]	TUMOR FREE	62	0.1	NO	YES	Complete Remission/Response	NO	#66	[Not Available]
#68	AG	A76BCD1F-E47F-4DC5-A97A-4C4F00032191	TCGA-V1-A8MU	2014-07-15	Prostate Adenocarcinoma Acinar Type	[Not Applicable]	Peripheral Zone	#68	3	4	7	[Not Available]	Bilateral	Apex	MALE	NO	YES	-20805	No	No	[Not Available]	#68	[Not Available]	[Not Available]	YES	87	No Evidence of Extraprostatic Extension	NO	[Not Available]	[Not Available]	YES	15	1	#68	R1	Alive	1399	[Not Applicable]	[Not Available]	[Not Available]	[Unknown]	1384	0.015	NO	NO	[Unknown]	NO	#68	[Not Available]
#69	AG	69FC0351-6496-46B5-BE22-25B80C1DC4CC	TCGA-V1-A9OY	2014-07-23	Prostate Adenocarcinoma Acinar Type	[Not Applicable]	Peripheral Zone	#69	4	3	7	[Not Available]	Bilateral	Apex	MALE	NO	YES	-21170	No	No	[Not Available]	#69	[Not Available]	[Not Available]	NO	[Not Available]	[Not Available]	NO	[Not Available]	[Not Available]	YES	13	1	#69	R1	Alive	170	[Not Applicable]	[Not Available]	[Not Available]	[Unknown]	170	0.099	NO	NO	[Unknown]	NO	#69	[Not Available]
#70	AG	486D225F-ECA6-499B-A142-DD86137B22E4	TCGA-VP-A87J	2014-03-31	Prostate Adenocarcinoma Acinar Type	[Not Applicable]	Overlapping / Multiple Zones	#70	3	4	7	[Not Available]	Bilateral	Apex|Base	MALE	NO	YES	-20792	No	No	2010	#70	11	Normal (no evidence of prostate cancer) [cM0]	YES	13	No Evidence of Extraprostatic Extension	NO	[Not Available]	[Not Available]	YES	11	1	#70	R2	Alive	1486	[Not Applicable]	[Not Available]	[Not Available]	WITH TUMOR	1506	0.2	NO	NO	[Unknown]	NO	#70	[Not Available]
#71	AG	FF49E0F9-4007-4761-845E-B676B0FC9646	TCGA-HC-A48F	2013-02-21	Prostate Adenocarcinoma Acinar Type	[Not Applicable]	Overlapping / Multiple Zones	#71	4	4	8	[Not Available]	Bilateral	[Not Available]	MALE	YES	NO	-17434	No	No	2012	#71	29	Normal (no evidence of prostate cancer) [cM0]	YES	30	No Evidence of Extraprostatic Extension	NO	[Not Available]	[Not Available]	YES	10	1	#71	R1	Alive	46	[Not Applicable]	[Not Available]	[Not Available]	WITH TUMOR	[Not Available]	[Not Available]	[Not Available]	[Unknown]	[Unknown]	NO	#71	[Not Available]
#72	AG	962dd3d5-8501-4658-8cb9-2424b476124c	TCGA-EJ-5495	2012-03-29	Prostate Adenocarcinoma Acinar Type	[Not Applicable]	[Unknown]	#72	5	3	8	4	Bilateral	Middle|Base	MALE	YES	NO	-24904	No	No	2009	#72	26	Normal (no evidence of prostate cancer) [cM0]	NO	[Not Available]	[Not Available]	NO	[Not Available]	[Not Available]	YES	18	1	#72	R0	Alive	606	[Not Applicable]	[Not Available]	[Not Available]	TUMOR FREE	606	0.13	NO	[Not Available]	[Not Available]	[Not Available]	#72	[Not Available]
#73	AG	e5e4d3b6-8e58-4dcf-8f67-a00e656a8e27	TCGA-EJ-5506	2012-04-02	Prostate Adenocarcinoma Acinar Type	[Not Applicable]	[Unknown]	#73	5	3	8	4	Bilateral	Apex|Middle|Base	MALE	YES	NO	-24617	No	No	2010	#73	[Not Available]	[Not Available]	NO	[Not Available]	[Not Available]	NO	[Not Available]	[Not Available]	YES	7	1	#73	RX	Alive	356	[Not Applicable]	[Not Available]	[Not Available]	TUMOR FREE	356	0.1	NO	[Not Available]	[Not Available]	[Not Available]	#73	[Not Available]
#74	AG	eec48399-5660-4b25-8d34-191b54315c72	TCGA-EJ-5526	2012-04-04	Prostate Adenocarcinoma Acinar Type	[Not Applicable]	[Unknown]	#74	4	4	8	3	Bilateral	Middle|Base	MALE	YES	NO	-20558	No	No	2009	#74	19	Normal (no evidence of prostate cancer) [cM0]	YES	19	No Evidence of Extraprostatic Extension	NO	[Not Available]	[Not Available]	YES	27	1	#74	R0	Alive	567	[Not Applicable]	[Not Available]	[Not Available]	TUMOR FREE	175	0.1	NO	[Not Available]	[Not Available]	[Not Available]	#74	[Not Available]
#75	AG	cf70909e-5143-47ae-b8ca-c3ae6ace7be2	TCGA-G9-7521	2012-05-31	Prostate Adenocarcinoma Acinar Type	[Not Applicable]	[Unknown]	#75	4	4	8	5	Bilateral	Apex|Base	MALE	NO	YES	-19216	No	No	2010	#75	13	Normal (no evidence of prostate cancer) [cM0]	YES	12	No Evidence of Extraprostatic Extension	YES	45	No Evidence of Extraprostatic Extension	YES	9	1	#75	R0	Alive	487	[Not Applicable]	[Not Available]	[Not Available]	TUMOR FREE	487	0.06	NO	NO	[Unknown]	NO	#75	[Not Available]
#76	AG	A8573F49-9FED-4C85-9E1D-40ABAB7F86EC	TCGA-G9-A9S4	2014-06-18	Prostate Adenocarcinoma Acinar Type	[Not Applicable]	Overlapping / Multiple Zones	#76	4	4	8	5	Bilateral	Apex|Middle|Base	MALE	NO	YES	-22684	No	No	2012	#76	14	Normal (no evidence of prostate cancer) [cM0]	YES	14	Extraprostatic Extension Localized (e.g. seminal vesicles)	NO	[Not Available]	[Not Available]	YES	10	4	#76	R1	Alive	757	[Not Applicable]	[Not Available]	[Not Available]	TUMOR FREE	753	0.03	NO	NO	Complete Remission/Response	NO	#76	[Not Available]
#77	AG	A186C956-6756-4339-9793-494FE9B80C94	TCGA-VN-A88K	2014-01-10	Prostate Adenocarcinoma Acinar Type	[Not Applicable]	Overlapping / Multiple Zones	#77	4	4	8	5	Bilateral	Apex|Middle|Base	MALE	NO	YES	-21524	No	No	2011	#77	24	Equivocal	YES	24	No Evidence of Extraprostatic Extension	YES	-48	Extraprostatic Extension Localized (e.g. seminal vesicles)	YES	37	15	#77	R0	Alive	776	[Not Applicable]	[Not Available]	[Not Available]	[Unknown]	776	0	NO	NO	Complete Remission/Response	NO	#77	[Not Available]
#78	AG	23EBC73D-BE3B-42F8-9390-BF18A21AFC5C	TCGA-YL-A8SL	2014-04-25	Prostate Adenocarcinoma Acinar Type	[Not Applicable]	Overlapping / Multiple Zones	#78	4	4	8	3	Bilateral	Apex|Middle|Base	MALE	NO	YES	-27033	No	No	2011	#78	41	Normal (no evidence of prostate cancer) [cM0]	YES	43	Extraprostatic Extension (regional lymphadenopathy)[e.g. cN1]	NO	[Not Available]	[Not Available]	YES	19	3	#78	R0	Alive	798	[Not Applicable]	[Not Available]	[Not Available]	TUMOR FREE	623	0	NO	NO	Complete Remission/Response	NO	#78	[Not Available]
#79	AG	B6F54BDC-9B1B-4465-A6E3-F0524885E10E	TCGA-HC-A8CY	2014-03-28	Prostate Adenocarcinoma Acinar Type	[Not Applicable]	Overlapping / Multiple Zones	#79	5	4	9	[Not Available]	Bilateral	[Not Available]	MALE	YES	NO	-23154	No	No	2013	#79	41	Abnormal (not related to prostate cancer)	YES	41	No Evidence of Extraprostatic Extension	NO	[Not Available]	[Not Available]	YES	3	1	#79	R1	Alive	290	[Not Applicable]	[Not Available]	[Not Available]	WITH TUMOR	290	0.9	[Not Available]	[Unknown]	[Unknown]	[Unknown]	#79	[Not Available]
#80	AG	629855EA-551E-456C-B421-83B9A4EB3269	TCGA-KK-A59X	2013-05-28	Prostate Adenocarcinoma Acinar Type	[Not Applicable]	Peripheral Zone	#80	5	4	9	[Not Available]	Bilateral	Apex|Middle|Base	MALE	NO	YES	-20416	No	No	2008	#80	12	Normal (no evidence of prostate cancer) [cM0]	YES	12	No Evidence of Extraprostatic Extension	NO	[Not Available]	[Not Available]	YES	14	2	#80	R1	Alive	1712	[Not Applicable]	[Not Available]	[Not Available]	TUMOR FREE	[Not Available]	[Not Available]	[Not Available]	NO	[Unknown]	NO	#80	[Not Available]
#81	AG	F06C1EF4-BEDD-4025-ABF8-06F5E9C0821A	TCGA-ZG-A8QW	2014-05-21	Prostate Adenocarcinoma Acinar Type	[Not Applicable]	Overlapping / Multiple Zones	#81	4	5	9	[Not Available]	Bilateral	Middle	MALE	NO	YES	-26632	No	No	2013	#81	8	Normal (no evidence of prostate cancer) [cM0]	NO	[Not Available]	[Not Available]	YES	43	Extraprostatic Extension Localized (e.g. seminal vesicles)	YES	13	1	#81	R0	Alive	50	[Not Applicable]	[Not Available]	[Not Available]	[Unknown]	[Not Available]	[Not Available]	[Not Available]	[Unknown]	[Unknown]	[Unknown]	#81	[Not Available]
#82	AG	A6D467CF-6783-4885-8DE5-95D32E922500	TCGA-ZG-A8QY	2014-05-21	Prostate Adenocarcinoma Acinar Type	[Not Applicable]	Overlapping / Multiple Zones	#82	5	4	9	3	Bilateral	Base	MALE	NO	YES	-24731	No	No	2013	#82	5	Normal (no evidence of prostate cancer) [cM0]	NO	[Not Available]	[Not Available]	YES	5	No Evidence of Extraprostatic Extension	YES	14	1	#82	RX	Alive	34	[Not Applicable]	[Not Available]	[Not Available]	[Unknown]	[Not Available]	[Not Available]	[Not Available]	[Unknown]	[Unknown]	[Unknown]	#82	[Not Available]
#83	AG	ADBF5BDA-E2DC-4B25-8FB9-96D89093F77D	TCGA-ZG-A9KY	2014-07-17	Prostate Adenocarcinoma Acinar Type	[Not Applicable]	Overlapping / Multiple Zones	#83	5	4	9	[Not Available]	Bilateral	Apex|Middle|Base	MALE	NO	YES	-27000	No	No	2013	#83	14	Normal (no evidence of prostate cancer) [cM0]	YES	14	No Evidence of Extraprostatic Extension	NO	[Not Available]	[Not Available]	YES	16	2	#83	R1	Alive	34	[Not Applicable]	[Not Available]	[Not Available]	[Unknown]	[Not Available]	[Not Available]	[Not Available]	[Not Available]	[Unknown]	[Unknown]	#83	[Not Available]
#84	AG	355E84E7-0D50-4BC2-A481-DFECE2F8C687	TCGA-ZG-A9L0	2014-07-17	Prostate Adenocarcinoma Acinar Type	[Not Applicable]	Overlapping / Multiple Zones	#84	5	4	9	3	Bilateral	Apex|Middle|Base	MALE	NO	YES	-26055	No	No	2013	#84	-16	Normal (no evidence of prostate cancer) [cM0]	YES	-119	No Evidence of Extraprostatic Extension	NO	[Not Available]	[Not Available]	YES	20	7	#84	R1	Alive	68	[Not Applicable]	[Not Available]	[Not Available]	TUMOR FREE	[Not Available]	[Not Available]	[Not Available]	[Unknown]	[Unknown]	[Unknown]	#84	[Not Available]
#85	AG	931B549F-B9F2-4E8D-83ED-FF663671883C	TCGA-2A-A8VT	2014-03-29	Prostate Adenocarcinoma Acinar Type	[Not Applicable]	Overlapping / Multiple Zones	#85	4	5	9	[Not Available]	Bilateral	Apex|Middle|Base	MALE	NO	YES	-17365	No	No	2011	#85	4	Normal (no evidence of prostate cancer) [cM0]	YES	-2	No Evidence of Extraprostatic Extension	YES	4	No Evidence of Extraprostatic Extension	YES	16	2	#85	R1	Alive	995	[Not Applicable]	[Not Available]	[Not Available]	TUMOR FREE	995	0.05	NO	YES	Complete Remission/Response	NO	#85	[Not Available]
#86	AG	b3bf57d4-e31a-4740-b438-fa826fb79550	TCGA-CH-5741	2012-03-16	Prostate Adenocarcinoma Acinar Type	[Not Applicable]	Overlapping / Multiple Zones	#86	4	5	9	[Not Available]	Bilateral	[Not Available]	MALE	YES	NO	-20759	No	No	2008	#86	30	Normal (no evidence of prostate cancer) [cM0]	YES	30	No Evidence of Extraprostatic Extension	NO	[Not Available]	[Not Available]	YES	5	1	#86	R1	Alive	395	[Not Applicable]	[Not Available]	[Not Available]	TUMOR FREE	339	0.02	NO	[Not Available]	[Not Available]	[Not Available]	#86	[Not Available]
#87	AG	0aad0abd-750a-400d-a34f-491da996d46c	TCGA-CH-5754	2012-03-21	Prostate Adenocarcinoma Acinar Type	[Not Applicable]	Peripheral Zone	#87	4	5	9	3	Bilateral	[Not Available]	MALE	YES	NO	-23803	No	No	2008	#87	62	Normal (no evidence of prostate cancer) [cM0]	YES	62	No Evidence of Extraprostatic Extension	NO	[Not Available]	[Not Available]	YES	11	3	#87	R1	Alive	62	[Not Applicable]	[Not Available]	[Not Available]	WITH TUMOR	62	37.36	NO	[Not Available]	[Not Available]	[Not Available]	#87	[Not Available]
#88	AG	607200f5-df80-4f5d-90fb-fdc455a7415b	TCGA-EJ-5507	2012-04-02	Prostate Adenocarcinoma Acinar Type	[Not Applicable]	[Unknown]	#88	4	5	9	4	Bilateral	Apex|Middle|Base	MALE	YES	NO	-19759	No	No	2010	#88	[Not Available]	[Not Available]	NO	[Not Available]	[Not Available]	NO	[Not Available]	[Not Available]	YES	21	2	#88	R0	Alive	182	[Not Applicable]	[Not Available]	[Not Available]	TUMOR FREE	182	0.1	NO	[Not Available]	[Not Available]	[Not Available]	#88	[Not Available]
#89	AG	AA8B99FD-973F-465D-AE24-3421FE784687	TCGA-EJ-A7NM	2014-03-04	Prostate Adenocarcinoma Other Subtype	[Not Applicable]	[Unknown]	#89	4	5	9	[Not Available]	Bilateral	[Not Available]	MALE	YES	NO	-23603	No	No	2013	#89	[Not Available]	[Not Available]	[Not Available]	[Not Available]	[Not Available]	[Not Available]	[Not Available]	[Not Available]	YES	29	3	#89	R0	Alive	128	[Not Applicable]	[Not Available]	[Not Available]	TUMOR FREE	128	0.1	NO	NO	Complete Remission/Response	NO	#89	[Not Available]
#90	AG	3E71FA1C-855C-475A-9DD0-A314A3ECD48D	TCGA-KC-A4BR	2015-01-23	Prostate Adenocarcinoma Acinar Type	[Not Applicable]	Peripheral Zone	#90	4	5	9	[Not Available]	Bilateral	Apex|Middle|Base	MALE	NO	YES	-27741	No	No	2009	#90	15	Abnormal (not related to prostate cancer)	YES	-8	No Evidence of Extraprostatic Extension	YES	90	No Evidence of Extraprostatic Extension	YES	11	1	#90	R0	Alive	1349	[Not Applicable]	[Not Available]	[Not Available]	[Not Available]	1258	0	NO	NO	Complete Remission/Response	YES	#90	1022
#91	AG	4C197D76-DAF6-474D-B561-DED42905F52A	TCGA-KK-A59Y	2013-05-28	Prostate Adenocarcinoma Acinar Type	[Not Applicable]	Peripheral Zone	#91	4	5	9	[Not Available]	Bilateral	Apex|Middle|Base	MALE	NO	YES	-20768	No	No	2009	#91	13	Normal (no evidence of prostate cancer) [cM0]	YES	13	No Evidence of Extraprostatic Extension	NO	[Not Available]	[Not Available]	YES	4	2	#91	RX	Alive	1359	[Not Applicable]	[Not Available]	[Not Available]	TUMOR FREE	1359	0.1	NO	NO	[Not Applicable]	YES	#91	[Not Available]
#92	AG	DEB57BD8-545F-477A-9A86-6BC6DB257270	TCGA-KK-A6E1	2014-03-28	Prostate Adenocarcinoma Acinar Type	[Not Applicable]	Overlapping / Multiple Zones	#92	4	5	9	[Not Available]	Bilateral	Apex|Middle|Base	MALE	NO	YES	-21063	No	No	2008	#92	-24	Normal (no evidence of prostate cancer) [cM0]	YES	-24	No Evidence of Extraprostatic Extension	NO	[Not Available]	[Not Available]	YES	24	5	#92	RX	Alive	1659	[Not Applicable]	[Not Available]	[Not Available]	TUMOR FREE	356	0.1	NO	YES	Complete Remission/Response	NO	#92	[Not Available]
#93	AG	25C669B3-4D4A-4142-A403-677BE8522875	TCGA-KK-A6E7	2014-03-27	Prostate Adenocarcinoma Acinar Type	[Not Applicable]	Transition Zone	#93	5	4	9	[Not Available]	Bilateral	Apex|Middle	MALE	NO	YES	-17074	No	No	2007	#93	-46	Normal (no evidence of prostate cancer) [cM0]	YES	-45	No Evidence of Extraprostatic Extension	YES	8	No Evidence of Extraprostatic Extension|Equivocal	YES	11	1	#93	R1	Alive	2040	[Not Applicable]	[Not Available]	[Not Available]	TUMOR FREE	1847	0.1	NO	NO	[Not Available]	NO	#93	[Not Available]
#94	AG	39303E7C-5BAF-479D-A112-D8F03A18C621	TCGA-KK-A7AU	2014-08-28	Prostate Adenocarcinoma Acinar Type	[Not Applicable]	Peripheral Zone	#94	4	5	9	[Not Available]	Bilateral	Apex|Middle|Base	MALE	NO	YES	-23118	No	No	2010	#94	[Not Available]	[Not Available]	NO	[Not Available]	[Not Available]	YES	123	No Evidence of Extraprostatic Extension	YES	11	3	#94	R1	Alive	1621	[Not Applicable]	[Not Available]	[Not Available]	TUMOR FREE	1621	0	NO	NO	Progressive Disease	YES	#94	207
#95	AG	000D566C-96C7-4F1C-B36E-FA2222467983	TCGA-KK-A7B2	2014-06-06	Prostate Adenocarcinoma Acinar Type	[Not Applicable]	Overlapping / Multiple Zones	#95	4	5	9	[Not Available]	Left	Apex|Middle|Base	MALE	NO	YES	-24845	No	No	2012	#95	58	Normal (no evidence of prostate cancer) [cM0]	YES	58	No Evidence of Extraprostatic Extension	NO	[Not Available]	[Not Available]	YES	13	1	#95	R0	Alive	692	[Not Applicable]	[Not Available]	[Not Available]	WITH TUMOR	845	0.3	NO	NO	Stable Disease	NO	#95	[Not Available]
#96	AG	17916C4E-FEBE-48C6-B475-AD29397425E8	TCGA-KK-A8IA	2014-08-18	Prostate Adenocarcinoma Acinar Type	[Not Applicable]	Peripheral Zone	#96	4	5	9	[Not Available]	Bilateral	Apex|Middle|Base	MALE	NO	YES	-25284	No	No	2009	#96	26	Normal (no evidence of prostate cancer) [cM0]	YES	26	No Evidence of Extraprostatic Extension	NO	[Not Available]	[Not Available]	YES	19	3	#96	RX	Alive	1439	[Not Applicable]	[Not Available]	[Not Available]	[Unknown]	1383	0.1	NO	NO	[Unknown]	NO	#96	[Not Available]
#97	AG	717C0FD3-527B-4D5E-A9AB-0F141FCC84E8	TCGA-KK-A8ID	2014-08-18	Prostate Adenocarcinoma Acinar Type	[Not Applicable]	Overlapping / Multiple Zones	#97	5	4	9	[Not Available]	Bilateral	Apex|Middle|Base	MALE	NO	YES	-25851	No	No	2009	#97	43	Normal (no evidence of prostate cancer) [cM0]	YES	-5	No Evidence of Extraprostatic Extension	NO	[Not Available]	[Not Available]	YES	19	2	#97	R1	Alive	1973	[Not Applicable]	[Not Available]	[Not Available]	TUMOR FREE	1924	0.1	NO	NO	Complete Remission/Response	NO	#97	[Not Available]
#98	AG	2A51E1C2-8A8F-4DF3-BCC6-7DF94A47D94D	TCGA-KK-A8IL	2014-08-19	Prostate Adenocarcinoma Acinar Type	[Not Applicable]	Peripheral Zone	#98	4	5	9	[Not Available]	Bilateral	Apex|Middle|Base	MALE	NO	YES	-23849	No	No	2009	#98	[Not Available]	[Not Available]	YES	7	No Evidence of Extraprostatic Extension	YES	87	No Evidence of Extraprostatic Extension	YES	8	1	#98	R1	Dead	[Not Available]	628	[Unknown]	Medical Record	[Unknown]	144	0.1	NO	[Unknown]	[Unknown]	[Unknown]	#98	[Not Available]
#99	AG	8E5B1D47-7D92-4D28-8186-4176ADA96672	TCGA-V1-A8WV	2014-07-15	Prostate Adenocarcinoma Acinar Type	[Not Applicable]	Peripheral Zone	#99	4	5	9	[Not Available]	Bilateral	Middle	MALE	NO	YES	-19345	No	No	[Not Available]	#99	[Not Available]	[Not Available]	YES	95	No Evidence of Extraprostatic Extension	NO	[Not Available]	[Not Available]	YES	10	1	#99	R0	Alive	686	[Not Applicable]	[Not Available]	[Not Available]	[Unknown]	686	0.01	NO	NO	[Unknown]	NO	#99	[Not Available]
#100	AG	A8396F6D-53E2-4664-A3E2-DF061D022108	TCGA-V1-A9OA	2014-07-23	Prostate Adenocarcinoma Acinar Type	[Not Applicable]	Peripheral Zone	#100	4	5	9	[Not Available]	Bilateral	Apex	MALE	NO	YES	-22630	No	No	[Not Available]	#100	[Not Available]	[Not Available]	NO	[Not Available]	[Not Available]	YES	27	[Not Available]	YES	8	1	#100	R0	Alive	636	[Not Applicable]	[Not Available]	[Not Available]	[Unknown]	510	0.01	NO	YES	[Unknown]	NO	#100	[Not Available]
#101	AG	FF52FA2F-BD12-4DE0-9F5C-CD330FFB5FB3	TCGA-YL-A8HL	2014-03-13	Prostate Adenocarcinoma Acinar Type	[Not Applicable]	Overlapping / Multiple Zones	#101	4	5	9	[Not Available]	Bilateral	Apex|Middle|Base	MALE	NO	YES	-21249	No	No	2010	#101	25	Normal (no evidence of prostate cancer) [cM0]	YES	27	No Evidence of Extraprostatic Extension	NO	[Not Available]	[Not Available]	YES	8	2	#101	R1	Alive	1173	[Not Applicable]	[Not Available]	[Not Available]	[Unknown]	1173	0.03	NO	YES	Stable Disease	NO	#101	[Not Available]
#102	AG	159B47B2-DC7D-4856-9A00-454E27301E23	TCGA-YL-A8SK	2014-04-25	Prostate Adenocarcinoma Acinar Type	[Not Applicable]	Overlapping / Multiple Zones	#102	4	5	9	[Not Available]	Bilateral	Apex|Middle|Base	MALE	NO	YES	-24759	No	No	2010	#102	38	Normal (no evidence of prostate cancer) [cM0]	NO	[Not Available]	[Not Available]	NO	[Not Available]	[Not Available]	YES	20	4	#102	R1	Alive	1155	[Not Applicable]	[Not Available]	[Not Available]	[Unknown]	924	0.03	NO	YES	Stable Disease	NO	#102	[Not Available]
#103	AG	1BCB1132-A9FC-4F03-BBED-ABAF80C7A24A	TCGA-YL-A9WH	2014-04-10	Prostate Adenocarcinoma Acinar Type	[Not Applicable]	Overlapping / Multiple Zones	#103	4	5	9	[Not Available]	Bilateral	Apex|Middle|Base	MALE	NO	YES	-24755	No	No	2011	#103	55	Normal (no evidence of prostate cancer) [cM0]	NO	[Not Available]	[Not Available]	NO	[Not Available]	[Not Available]	YES	2	1	#103	R1	Alive	427	[Not Applicable]	[Not Available]	[Not Available]	[Unknown]	349	0.03	NO	YES	Stable Disease	NO	#103	[Not Available]
#104	AG	2D70EACC-D0C3-4121-BD1A-A47D68ECEDE5	TCGA-YL-A9WI	2014-04-10	Prostate Adenocarcinoma Acinar Type	[Not Applicable]	Overlapping / Multiple Zones	#104	4	5	9	[Not Available]	Bilateral	Apex|Middle|Base	MALE	NO	YES	-23184	No	No	2010	#104	93	Normal (no evidence of prostate cancer) [cM0]	YES	99	No Evidence of Extraprostatic Extension	NO	[Not Available]	[Not Available]	YES	15	1	#104	R0	Alive	1259	[Not Applicable]	[Not Available]	[Not Available]	[Unknown]	1259	0.03	NO	NO	Stable Disease	NO	#104	[Not Available]
#105	AG	DAA9292E-8012-4AA2-8221-AD65FB1C7B78	TCGA-ZG-A8QZ	2014-05-21	Prostate Adenocarcinoma Acinar Type	[Not Applicable]	Overlapping / Multiple Zones	#105	4	5	9	3	Bilateral	Middle	MALE	NO	YES	-23980	No	No	2013	#105	12	Normal (no evidence of prostate cancer) [cM0]	YES	42	No Evidence of Extraprostatic Extension	NO	[Not Available]	[Not Available]	YES	8	1	#105	R1	Alive	308	[Not Applicable]	[Not Available]	[Not Available]	TUMOR FREE	239	0.01	NO	YES	[Unknown]	NO	#105	[Not Available]
#106	AG	083CC988-19A5-49B4-97C0-4E7BCC5D5C08	TCGA-ZG-A9L1	2014-07-17	Prostate Adenocarcinoma Acinar Type	[Not Applicable]	Peripheral Zone	#106	4	5	9	[Not Available]	Bilateral	Apex|Middle|Base	MALE	NO	YES	-24214	No	No	2010	#106	[Not Available]	[Not Available]	[Unknown]	[Not Available]	[Not Available]	[Unknown]	[Not Available]	[Not Available]	YES	7	1	#106	R1	Alive	1147	[Not Applicable]	[Not Available]	[Not Available]	WITH TUMOR	1147	0.07	NO	YES	Partial Remission/Response	NO	#106	[Not Available]
#107	AG	E8F39C9E-0F1A-401C-9055-762B52BC77C7	TCGA-ZG-A9L5	2014-07-17	Prostate Adenocarcinoma Acinar Type	[Not Applicable]	Overlapping / Multiple Zones	#107	5	4	9	3	Bilateral	Apex|Middle|Base	MALE	NO	YES	-21293	No	No	2011	#107	[Not Available]	[Not Available]	YES	11	Extraprostatic Extension (regional lymphadenopathy)[e.g. cN1]	NO	[Not Available]	[Not Available]	YES	3	1	#107	R1	Alive	854	[Not Applicable]	[Not Available]	[Not Available]	WITH TUMOR	[Not Available]	[Not Available]	NO	[Unknown]	Progressive Disease	[Unknown]	#107	[Not Available]
#108	AG	C7912CA7-11E1-4CB8-902A-9D6CB23FD344	TCGA-ZG-A9L9	2014-07-17	Prostate Adenocarcinoma Acinar Type	[Not Applicable]	Overlapping / Multiple Zones	#108	4	5	9	[Not Available]	Bilateral	Apex|Middle|Base	MALE	NO	YES	-22108	No	No	2012	#108	-4	Normal (no evidence of prostate cancer) [cM0]	NO	[Not Available]	[Not Available]	YES	0	Extraprostatic Extension Localized (e.g. seminal vesicles)	YES	15	3	#108	R1	Alive	602	[Not Applicable]	[Not Available]	[Not Available]	WITH TUMOR	[Not Available]	[Not Available]	NO	YES	Progressive Disease	YES	#108	51
#109	AG	9357E8EB-1CE5-4C0F-A668-E5E7F3031D6C	TCGA-ZG-A9LM	2014-07-18	Prostate Adenocarcinoma Acinar Type	[Not Applicable]	Peripheral Zone	#109	4	5	9	3	Right	Middle|Base	MALE	NO	YES	-26377	No	No	2013	#109	[Not Available]	[Not Available]	YES	14	No Evidence of Extraprostatic Extension	NO	[Not Available]	[Not Available]	YES	11	2	#109	R0	Alive	121	[Not Applicable]	[Not Available]	[Not Available]	TUMOR FREE	121	0	NO	[Unknown]	Complete Remission/Response	NO	#109	[Not Available]
#110	AG	1D2C5F72-CDCA-4CC8-8A96-2ABE10207356	TCGA-ZG-A9LN	2014-07-18	Prostate Adenocarcinoma Acinar Type	[Not Applicable]	Overlapping / Multiple Zones	#110	5	4	9	[Not Available]	Bilateral	Apex|Middle|Base	MALE	NO	YES	-21050	No	No	2013	#110	3	Normal (no evidence of prostate cancer) [cM0]	YES	9	No Evidence of Extraprostatic Extension	YES	7	No Evidence of Extraprostatic Extension	YES	10	6	#110	R1	Alive	115	[Not Applicable]	[Not Available]	[Not Available]	WITH TUMOR	90	7.42	NO	NO	Partial Remission/Response	NO	#110	[Not Available]
#111	AG	AFA7D9A2-3998-4182-BF63-54895ED2DE37	TCGA-ZG-A9LS	2014-07-18	Prostate Adenocarcinoma Acinar Type	[Not Applicable]	Central Zone	#111	5	4	9	[Not Available]	Bilateral	Apex|Middle|Base	MALE	NO	YES	-23540	No	No	2013	#111	16	Normal (no evidence of prostate cancer) [cM0]	YES	16	No Evidence of Extraprostatic Extension	NO	[Not Available]	[Not Available]	YES	47	3	#111	R1	Alive	211	[Not Applicable]	[Not Available]	[Not Available]	WITH TUMOR	147	0.03	NO	YES	Complete Remission/Response	[Unknown]	#111	[Not Available]
#112	AG	3DE1A86B-AAEB-4F0D-9F32-1FDA924198D7	TCGA-ZG-A9LY	2014-07-18	Prostate Adenocarcinoma Acinar Type	[Not Applicable]	Overlapping / Multiple Zones	#112	4	5	9	3	Bilateral	Apex|Middle|Base	MALE	NO	YES	-21942	No	No	2012	#112	20	Normal (no evidence of prostate cancer) [cM0]	YES	12	No Evidence of Extraprostatic Extension	NO	[Not Available]	[Not Available]	YES	11	1	#112	R1	Alive	287	[Not Applicable]	[Not Available]	[Not Available]	TUMOR FREE	288	0.01	NO	YES	Complete Remission/Response	NO	#112	[Not Available]
#113	AG	9B5D36B2-8B46-48A4-AFA7-0E1936F2D315	TCGA-ZG-A9M4	2014-07-18	Prostate Adenocarcinoma Acinar Type	[Not Applicable]	Overlapping / Multiple Zones	#113	5	4	9	[Not Available]	Bilateral	Apex|Middle|Base	MALE	NO	YES	-24030	No	No	2012	#113	21	Normal (no evidence of prostate cancer) [cM0]	YES	22	Extraprostatic Extension (regional lymphadenopathy)[e.g. cN1]	NO	[Not Available]	[Not Available]	YES	18	1	#113	R1	Alive	223	[Not Applicable]	[Not Available]	[Not Available]	WITH TUMOR	218	0.95	NO	NO	Partial Remission/Response	NO	#113	[Not Available]
#114	AG	7EFC26B2-EFF9-4F1E-9F4B-F26AF072C84A	TCGA-ZG-A9MC	2014-07-18	Prostate Adenocarcinoma Acinar Type	[Not Applicable]	Peripheral Zone	#114	5	4	9	3	Bilateral	Apex|Middle|Base	MALE	NO	YES	-25477	No	No	2012	#114	3	Normal (no evidence of prostate cancer) [cM0]	NO	[Not Available]	[Not Available]	YES	0	Extraprostatic Extension Localized (e.g. seminal vesicles)	YES	14	2	#114	R1	Alive	428	[Not Applicable]	[Not Available]	[Not Available]	WITH TUMOR	427	31.85	NO	YES	Partial Remission/Response	NO	#114	[Not Available]
#115	AG	305B0B57-5952-43C7-9063-7BCD954EB44D	TCGA-ZG-A9N3	2014-07-18	Prostate Adenocarcinoma Acinar Type	[Not Applicable]	Overlapping / Multiple Zones	#115	5	4	9	3	Bilateral	Apex|Middle|Base	MALE	NO	YES	-26902	No	No	2013	#115	7	Normal (no evidence of prostate cancer) [cM0]	NO	[Not Available]	[Not Available]	YES	7	Extraprostatic Extension Localized (e.g. seminal vesicles)	YES	30	1	#115	R1	Alive	244	[Not Applicable]	[Not Available]	[Not Available]	WITH TUMOR	244	0.1	NO	NO	Partial Remission/Response	NO	#115	[Not Available]
#116	AG	721e76d0-4b1d-4e78-adb8-1344b8030062	TCGA-CH-5751	2012-03-16	Prostate Adenocarcinoma Acinar Type	[Not Applicable]	Overlapping / Multiple Zones	#116	5	5	10	[Not Available]	Bilateral	[Not Available]	MALE	YES	NO	-24957	No	No	2006	#116	92	Equivocal	YES	92	Equivocal	YES	92	Equivocal	YES	3	1	#116	R1	Alive	1065	[Not Applicable]	[Not Available]	[Not Available]	TUMOR FREE	1004	0.01	NO	[Not Available]	[Not Available]	[Not Available]	#116	[Not Available]
#117	AG	0E747C7E-3621-4D88-847C-86811655D908	TCGA-XK-AAIV	2014-05-08	Prostate Adenocarcinoma Acinar Type	[Not Applicable]	[Unknown]	#117	5	5	10	[Not Available]	Bilateral	Apex|Middle|Base	MALE	NO	YES	-23325	No	No	2011	#117	16	Normal (no evidence of prostate cancer) [cM0]	YES	20	No Evidence of Extraprostatic Extension	YES	42	Extraprostatic Extension Localized (e.g. seminal vesicles)	YES	18	2	#117	R1	Alive	958	[Not Applicable]	[Not Available]	[Not Available]	WITH TUMOR	85	0.32	NO	YES	Complete Remission/Response	NO	#117	[Not Available]
#118	NAG	5dd69c3e-9a3d-450c-9f10-10b4d6daeeba	TCGA-HC-7075	2012-03-29	Prostate Adenocarcinoma Acinar Type	[Not Applicable]	[Unknown]	#118	3	3	6	[Not Available]	Right	[Not Available]	MALE	NO	YES	[Not Available]	No	No	2010	#118	[Not Available]	[Not Available]	[Not Available]	[Not Available]	[Not Available]	[Not Available]	[Not Available]	[Not Available]	NO	[Not Available]	[Not Available]	#118	R0	Alive	63	[Not Applicable]	[Not Available]	[Not Available]	TUMOR FREE	96	0.01	[Not Available]	[Not Available]	[Not Available]	[Not Available]	#118	[Not Available]
#119	NAG	92252560-5984-41f6-a4b5-a3aa8654c0c8	TCGA-HC-7077	2012-04-09	Prostate Adenocarcinoma Acinar Type	[Not Applicable]	[Unknown]	#119	3	3	6	[Not Available]	Bilateral	[Not Available]	MALE	NO	YES	-23713	No	No	2007	#119	-91	Normal (no evidence of prostate cancer) [cM0]	NO	[Not Available]	[Not Available]	NO	[Not Available]	[Not Available]	NO	[Not Available]	[Not Available]	#119	R0	Alive	0	[Not Applicable]	[Not Available]	[Not Available]	TUMOR FREE	1672	0.83	[Not Available]	[Not Available]	[Not Available]	[Not Available]	#119	[Not Available]
#120	NAG	582d1177-73b0-4a9c-8505-70d6b402bd01	TCGA-HC-7209	2012-04-10	Prostate Adenocarcinoma Acinar Type	[Not Applicable]	[Unknown]	#120	3	3	6	[Not Available]	Bilateral	Apex|Middle|Base	MALE	YES	NO	-22129	No	No	2011	#120	[Not Available]	[Not Available]	[Not Available]	[Not Available]	[Not Available]	[Not Available]	[Not Available]	[Not Available]	YES	2	0	#120	R0	Alive	41	[Not Applicable]	[Not Available]	[Not Available]	TUMOR FREE	108	0.05	[Not Available]	[Not Available]	[Not Available]	[Not Available]	#120	[Not Available]
#121	NAG	53c43d14-2310-41e9-ac43-3cc298404338	TCGA-HC-8213	2012-07-08	Prostate Adenocarcinoma Acinar Type	[Not Applicable]	[Unknown]	#121	3	3	6	[Not Available]	Bilateral	[Not Available]	MALE	YES	NO	-17673	No	No	2011	#121	[Not Available]	[Not Available]	[Not Available]	[Not Available]	[Not Available]	[Not Available]	[Not Available]	[Not Available]	NO	[Not Available]	[Not Available]	#121	R0	Alive	1	[Not Applicable]	[Not Available]	[Not Available]	TUMOR FREE	[Not Available]	[Not Available]	[Not Available]	[Unknown]	[Unknown]	NO	#121	[Not Available]
#122	NAG	AE739A4A-E319-4D87-8330-14F2FBC8839D	TCGA-ZG-A8QX	2014-05-21	Prostate Adenocarcinoma Acinar Type	[Not Applicable]	Overlapping / Multiple Zones	#122	3	3	6	[Not Available]	Bilateral	Middle	MALE	NO	YES	-20683	No	No	2013	#122	[Not Available]	[Not Available]	NO	[Not Available]	[Not Available]	NO	[Not Available]	[Not Available]	YES	18	0	#122	R0	Alive	150	[Not Applicable]	[Not Available]	[Not Available]	[Unknown]	[Not Available]	[Not Available]	[Not Available]	[Unknown]	[Unknown]	[Unknown]	#122	[Not Available]
#123	NAG	49197847-CC83-4CE1-8397-D09CEA4C4928	TCGA-2A-A8VL	2014-03-29	Prostate Adenocarcinoma Acinar Type	[Not Applicable]	Peripheral Zone	#123	3	3	6	4	Left	Middle|Base	MALE	NO	YES	-18658	No	No	2010	#123	21	Normal (no evidence of prostate cancer) [cM0]	NO	[Not Available]	[Not Available]	NO	[Not Available]	[Not Available]	YES	15	0	#123	R0	Alive	621	[Not Applicable]	[Not Available]	[Not Available]	TUMOR FREE	585	0.05	NO	NO	[Not Available]	NO	#123	[Not Available]
#124	NAG	91C0D161-2B59-4B7A-8C19-6D26DEA31849	TCGA-2A-A8VO	2014-03-30	Prostate Adenocarcinoma Acinar Type	[Not Applicable]	Overlapping / Multiple Zones	#124	3	3	6	4	Bilateral	Apex|Middle|Base	MALE	NO	YES	-20958	No	No	2010	#124	22	Normal (no evidence of prostate cancer) [cM0]	YES	11	No Evidence of Extraprostatic Extension	YES	84	Extraprostatic Extension Localized (e.g. seminal vesicles)	NO	[Not Available]	[Not Available]	#124	R1	Alive	1332	[Not Applicable]	[Not Available]	[Not Available]	TUMOR FREE	1332	0.05	NO	NO	[Not Available]	NO	#124	[Not Available]
#125	NAG	75A7AFB5-66D5-47E3-8A8A-3E3A1E749A96	TCGA-2A-A8VV	2014-03-29	Prostate Adenocarcinoma Acinar Type	[Not Applicable]	Peripheral Zone	#125	3	3	6	4	Right	Apex|Middle	MALE	NO	YES	-19065	No	No	2010	#125	167	Equivocal	YES	29	No Evidence of Extraprostatic Extension	YES	204	No Evidence of Extraprostatic Extension	YES	16	0	#125	R0	Alive	671	[Not Applicable]	[Not Available]	[Not Available]	TUMOR FREE	560	0.05	NO	NO	[Not Available]	NO	#125	[Not Available]
#126	NAG	8C0D361F-EAAB-4768-90F2-B7A610E2BBB1	TCGA-2A-AAYO	2014-07-07	Prostate Adenocarcinoma Acinar Type	[Not Applicable]	Overlapping / Multiple Zones	#126	3	3	6	[Not Available]	Bilateral	Apex|Middle	MALE	NO	YES	-21183	No	No	2011	#126	[Not Available]	[Not Available]	NO	[Not Available]	[Not Available]	YES	180	No Evidence of Extraprostatic Extension	NO	[Not Available]	[Not Available]	#126	R0	Alive	922	[Not Applicable]	[Not Available]	[Not Available]	TUMOR FREE	922	0.05	NO	NO	Complete Remission/Response	NO	#126	[Not Available]
#127	NAG	AA1A3A43-2F9C-456C-BA74-81C29B9801CB	TCGA-2A-AAYU	2014-07-07	Prostate Adenocarcinoma Acinar Type	[Not Applicable]	Overlapping / Multiple Zones	#127	3	3	6	4	Left	Apex|Middle|Base	MALE	NO	YES	-20582	No	No	2012	#127	[Not Available]	[Not Available]	NO	[Not Available]	[Not Available]	YES	52	Extraprostatic Extension Localized (e.g. seminal vesicles)	YES	28	0	#127	R1	Alive	615	[Not Applicable]	[Not Available]	[Not Available]	TUMOR FREE	269	0.05	NO	NO	Complete Remission/Response	NO	#127	[Not Available]
#128	NAG	5828401b-0901-4a73-9d0c-1e85d3431475	TCGA-CH-5738	2012-03-16	Prostate Adenocarcinoma Acinar Type	[Not Applicable]	[Unknown]	#128	3	3	6	4	Bilateral	[Not Available]	MALE	YES	NO	-26329	No	No	2006	#128	[Not Available]	[Not Available]	NO	[Not Available]	[Not Available]	NO	[Not Available]	[Not Available]	NO	[Not Available]	[Not Available]	#128	R0	Alive	212	[Not Applicable]	[Not Available]	[Not Available]	TUMOR FREE	195	0.01	NO	[Not Available]	[Not Available]	[Not Available]	#128	[Not Available]
#129	NAG	f6c61a22-a711-416d-9e65-6a1b957e5b2e	TCGA-CH-5768	2012-03-16	Prostate Adenocarcinoma Acinar Type	[Not Applicable]	Overlapping / Multiple Zones	#129	2	4	6	3	Bilateral	[Not Available]	MALE	YES	NO	-26480	No	No	2007	#129	30	Normal (no evidence of prostate cancer) [cM0]	YES	30	No Evidence of Extraprostatic Extension	NO	[Not Available]	[Not Available]	YES	16	0	#129	R0	Alive	731	[Not Applicable]	[Not Available]	[Not Available]	TUMOR FREE	634	0.1	NO	[Not Available]	[Not Available]	[Not Available]	#129	[Not Available]
#130	NAG	4b9aa301-d2e3-47f3-b724-a34f420b2b6b	TCGA-EJ-5517	2012-04-03	Prostate Adenocarcinoma Acinar Type	[Not Applicable]	[Unknown]	#130	3	3	6	2	Bilateral	[Not Available]	MALE	YES	NO	-20422	No	No	2008	#130	[Not Available]	[Not Available]	NO	[Not Available]	[Not Available]	NO	[Not Available]	[Not Available]	YES	4	0	#130	R0	Alive	850	[Not Applicable]	[Not Available]	[Not Available]	TUMOR FREE	187	0.1	NO	[Not Available]	[Not Available]	[Not Available]	#130	[Not Available]
#131	NAG	804ee985-18dd-4f2d-a562-61b454601cdd	TCGA-EJ-7321	2012-04-05	Prostate Adenocarcinoma Acinar Type	[Not Applicable]	[Unknown]	#131	3	3	6	4	Bilateral	[Not Available]	MALE	YES	NO	-21108	No	No	2011	#131	10	Normal (no evidence of prostate cancer) [cM0]	NO	[Not Available]	[Not Available]	NO	[Not Available]	[Not Available]	YES	25	0	#131	R0	Alive	233	[Not Applicable]	[Not Available]	[Not Available]	TUMOR FREE	128	0.1	NO	[Not Available]	[Not Available]	[Not Available]	#131	[Not Available]
#132	NAG	D4FF9F1A-1D35-4AD6-9A36-059547081C7E	TCGA-EJ-A65M	2014-03-04	Prostate Adenocarcinoma Acinar Type	[Not Applicable]	[Unknown]	#132	3	3	6	[Not Available]	Bilateral	[Not Available]	MALE	YES	NO	-23767	No	No	2013	#132	[Not Available]	[Not Available]	[Not Available]	[Not Available]	[Not Available]	[Not Available]	[Not Available]	[Not Available]	YES	30	0	#132	[Not Available]	Alive	230	[Not Applicable]	[Not Available]	[Not Available]	TUMOR FREE	230	0.1	NO	NO	Complete Remission/Response	NO	#132	[Not Available]
#133	NAG	743FFC51-D613-407F-B040-E99969C31802	TCGA-EJ-AB20	2014-06-23	Prostate Adenocarcinoma Acinar Type	[Not Applicable]	[Unknown]	#133	3	3	6	[Not Available]	Bilateral	[Not Available]	MALE	YES	NO	-22626	No	No	2013	#133	[Not Available]	[Not Available]	[Not Available]	[Not Available]	[Not Available]	[Not Available]	[Not Available]	[Not Available]	YES	18	0	#133	R0	Alive	131	[Not Applicable]	[Not Available]	[Not Available]	TUMOR FREE	131	0.1	NO	NO	Complete Remission/Response	NO	#133	[Not Available]
#134	NAG	B7B61392-C085-4E28-892F-E9B6FE6ECE41	TCGA-EJ-AB27	2014-06-24	Prostate Adenocarcinoma Acinar Type	[Not Applicable]	[Unknown]	#134	3	3	6	[Not Available]	Bilateral	[Not Available]	MALE	YES	NO	-18648	No	No	2013	#134	[Not Available]	[Not Available]	[Not Available]	[Not Available]	[Not Available]	[Not Available]	[Not Available]	[Not Available]	YES	15	0	#134	R0	Alive	145	[Not Applicable]	[Not Available]	[Not Available]	TUMOR FREE	145	0.1	NO	NO	Complete Remission/Response	NO	#134	[Not Available]
#135	NAG	7EEA6FD7-733C-44EB-B4B7-50BB3A2628A0	TCGA-FC-A8O0	2014-02-27	Prostate Adenocarcinoma Acinar Type	[Not Applicable]	Peripheral Zone	#135	3	3	6	4	Bilateral	Base	MALE	YES	NO	-25115	No	No	2013	#135	[Not Available]	[Not Available]	YES	10	Extraprostatic Extension Localized (e.g. seminal vesicles)	YES	-8	Extraprostatic Extension Localized (e.g. seminal vesicles)|Extraprostatic Extension (regional lymphadenopathy) [e.g. cN1]	YES	12	0	#135	R0	Alive	54	[Not Applicable]	[Not Available]	[Not Available]	TUMOR FREE	18	7.82	NO	[Unknown]	Complete Remission/Response	NO	#135	[Not Available]
#136	NAG	00e41e6a-9fe7-44f9-978b-7b05b179506a	TCGA-G9-6342	2012-03-16	Prostate Adenocarcinoma Acinar Type	[Not Applicable]	[Unknown]	#136	3	3	6	4	Bilateral	Apex|Base	MALE	NO	YES	-22472	No	No	2008	#136	32	Normal (no evidence of prostate cancer) [cM0]	YES	36	No Evidence of Extraprostatic Extension	NO	[Not Available]	[Not Available]	NO	[Not Available]	[Not Available]	#136	R0	Alive	1338	[Not Applicable]	[Not Available]	[Not Available]	TUMOR FREE	1338	0.05	NO	[Not Available]	[Not Available]	[Not Available]	#136	[Not Available]
#137	NAG	b5268f49-2710-4d17-a78b-4a05412e8375	TCGA-G9-6347	2013-10-29	Prostate Adenocarcinoma Acinar Type	[Not Applicable]	Peripheral Zone	#137	3	3	6	[Not Available]	Bilateral	Apex|Middle	MALE	NO	YES	-21721	No	No	2008	#137	[Not Available]	[Not Available]	NO	[Not Available]	[Not Available]	NO	[Not Available]	[Not Available]	NO	[Not Available]	[Not Available]	#137	R0	Alive	1718	[Not Applicable]	[Not Available]	[Not Available]	TUMOR FREE	1718	0.03	NO	NO	Complete Remission/Response	NO	#137	[Not Available]
#138	NAG	d5c43a14-21ab-4178-ae33-2d8b7baa256f	TCGA-G9-6371	2012-03-06	Prostate Adenocarcinoma Acinar Type	[Not Applicable]	[Unknown]	#138	3	3	6	[Not Available]	Bilateral	Apex|Base	MALE	NO	YES	-21365	No	No	2009	#138	[Not Available]	[Not Available]	NO	[Not Available]	[Not Available]	NO	[Not Available]	[Not Available]	NO	[Not Available]	[Not Available]	#138	R1	Alive	846	[Not Applicable]	[Not Available]	[Not Available]	TUMOR FREE	846	0.03	NO	[Not Available]	[Not Available]	[Not Available]	#138	[Not Available]
#139	NAG	7d0c6960-710f-42c7-889e-c3a7d4a30b3c	TCGA-G9-7509	2014-05-14	Prostate Adenocarcinoma Acinar Type	[Not Applicable]	[Unknown]	#139	3	3	6	4	Bilateral	Apex|Middle|Base	MALE	NO	YES	-17538	No	No	2009	#139	[Not Available]	[Not Available]	NO	[Not Available]	[Not Available]	NO	[Not Available]	[Not Available]	NO	[Not Available]	[Not Available]	#139	R0	Alive	1164	[Not Applicable]	[Not Available]	[Not Available]	TUMOR FREE	352	0.03	NO	NO	Complete Remission/Response	NO	#139	[Not Available]
#140	NAG	3BA3D23D-67E2-4F38-9951-F5CFA1131F9F	TCGA-H9-A6BX	2013-11-26	Prostate Adenocarcinoma Acinar Type	[Not Applicable]	[Unknown]	#140	3	3	6	[Not Available]	Bilateral	[Not Available]	MALE	YES	NO	-22039	No	No	2012	#140	[Not Available]	[Not Available]	NO	[Not Available]	[Not Available]	NO	[Not Available]	[Not Available]	NO	[Not Available]	[Not Available]	#140	R0	Alive	570	[Not Applicable]	[Not Available]	[Not Available]	TUMOR FREE	570	0.04	NO	NO	Complete Remission/Response	NO	#140	[Not Available]
#141	NAG	da5b0169-e4f4-4674-b348-220af03ff4b5	TCGA-HC-8258	2012-06-20	Prostate Adenocarcinoma Acinar Type	[Not Applicable]	[Unknown]	#141	3	3	6	[Not Available]	Bilateral	[Not Available]	MALE	YES	NO	-20703	No	No	2011	#141	[Not Available]	[Not Available]	[Not Available]	[Not Available]	[Not Available]	[Not Available]	[Not Available]	[Not Available]	YES	2	0	#141	[Not Available]	Alive	66	[Not Applicable]	[Not Available]	[Not Available]	TUMOR FREE	162	0.01	NO	[Unknown]	[Unknown]	NO	#141	[Not Available]
#142	NAG	07ccb4e9-a2a9-4bfd-97bd-13873b01977a	TCGA-HC-8259	2012-06-20	Prostate Adenocarcinoma Acinar Type	[Not Applicable]	[Unknown]	#142	3	3	6	[Not Available]	Left	[Not Available]	MALE	YES	NO	-18309	No	No	2011	#142	[Not Available]	[Not Available]	[Not Available]	[Not Available]	[Not Available]	[Not Available]	[Not Available]	[Not Available]	NO	[Not Available]	[Not Available]	#142	R0	Alive	69	[Not Applicable]	[Not Available]	[Not Available]	TUMOR FREE	123	0.01	NO	[Unknown]	[Unknown]	NO	#142	[Not Available]
#143	NAG	6394e00a-1f6f-4ea2-b885-373bbb59def9	TCGA-HI-7170	2012-02-21	Prostate Adenocarcinoma Acinar Type	[Not Applicable]	[Unknown]	#143	3	3	6	[Not Available]	Bilateral	Apex	MALE	NO	YES	-21199	No	No	2006	#143	-96	Normal (no evidence of prostate cancer) [cM0]	YES	-92	No Evidence of Extraprostatic Extension	YES	-78	No Evidence of Extraprostatic Extension	YES	6	0	#143	R0	Alive	1780	[Not Applicable]	[Not Available]	[Not Available]	TUMOR FREE	1746	0.1	NO	[Not Available]	[Not Available]	[Not Available]	#143	[Not Available]
#144	NAG	1CBAA137-C3B0-46A2-9B23-208682C2A438	TCGA-J4-A67Q	2013-08-16	Prostate Adenocarcinoma Acinar Type	[Not Applicable]	Peripheral Zone	#144	3	3	6	[Not Available]	Bilateral	Apex|Middle	MALE	YES	NO	-28447	No	No	2011	#144	[Not Available]	[Not Available]	[Not Available]	[Not Available]	[Not Available]	[Not Available]	[Not Available]	[Not Available]	NO	[Not Available]	[Not Available]	#144	[Not Available]	Alive	624	[Not Applicable]	[Not Available]	[Not Available]	TUMOR FREE	616	0.1	NO	NO	Complete Remission/Response	NO	#144	[Not Available]
#145	NAG	256F5BCF-10A9-47BE-B265-CFA707D24097	TCGA-J4-A83K	2014-01-20	Prostate Adenocarcinoma Acinar Type	[Not Applicable]	Peripheral Zone	#145	3	3	6	[Not Available]	Bilateral	Apex|Middle|Base	MALE	YES	NO	-19299	No	No	2013	#145	[Not Available]	[Not Available]	[Not Available]	[Not Available]	[Not Available]	[Not Available]	[Not Available]	[Not Available]	NO	[Not Available]	[Not Available]	#145	R0	Alive	206	[Not Applicable]	[Not Available]	[Not Available]	TUMOR FREE	205	0.1	NO	NO	Complete Remission/Response	NO	#145	[Not Available]
#146	NAG	FADD80E3-8087-4494-A8F0-1CAA92ACBB67	TCGA-J4-AATV	2014-08-13	Prostate Adenocarcinoma Acinar Type	[Not Applicable]	[Unknown]	#146	3	3	6	[Not Available]	Bilateral	[Not Available]	MALE	YES	NO	-25943	No	No	2013	#146	[Not Available]	[Not Available]	[Not Available]	[Not Available]	[Not Available]	[Not Available]	[Not Available]	[Not Available]	YES	4	[Not Available]	#146	R1	Alive	358	[Not Applicable]	[Not Available]	[Not Available]	[Unknown]	358	0	NO	NO	Complete Remission/Response	NO	#146	[Not Available]
#147	NAG	F0F637B5-DE40-4853-B54B-08468D45B195	TCGA-J4-AAU2	2014-08-14	Prostate Adenocarcinoma Acinar Type	[Not Applicable]	[Unknown]	#147	3	3	6	[Not Available]	Bilateral	[Not Available]	MALE	YES	NO	-21656	No	No	2012	#147	[Not Available]	[Not Available]	[Not Available]	[Not Available]	[Not Available]	[Not Available]	[Not Available]	[Not Available]	YES	1	0	#147	R0	Alive	304	[Not Applicable]	[Not Available]	[Not Available]	TUMOR FREE	224	0	NO	NO	Complete Remission/Response	NO	#147	[Not Available]
#148	NAG	444E78F7-1221-4882-ADE2-7E45D828EA2A	TCGA-M7-A720	2013-12-10	Prostate Adenocarcinoma Acinar Type	[Not Applicable]	Peripheral Zone	#148	3	3	6	[Not Available]	Bilateral	Middle|Base	MALE	YES	NO	-19642	No	No	2013	#148	[Not Available]	[Not Available]	NO	[Not Available]	[Not Available]	NO	[Not Available]	[Not Available]	NO	[Not Available]	[Not Available]	#148	R0	Alive	302	[Not Applicable]	[Not Available]	[Not Available]	TUMOR FREE	302	[Not Available]	NO	NO	Complete Remission/Response	NO	#148	[Not Available]
#149	NAG	570DDFB3-2721-42B6-9604-2DE6B6090031	TCGA-QU-A6IO	2013-08-21	Prostate Adenocarcinoma Acinar Type	[Not Applicable]	[Unknown]	#149	3	3	6	[Not Available]	Bilateral	Apex|Middle|Base	MALE	NO	YES	-19564	No	No	2003	#149	[Not Available]	[Not Available]	NO	[Not Available]	[Not Available]	NO	[Not Available]	[Not Available]	YES	2	0	#149	R1	Alive	1436	[Not Applicable]	[Not Available]	[Not Available]	TUMOR FREE	1436	0.1	NO	NO	Complete Remission/Response	NO	#149	[Not Available]
#150	NAG	9A8E27C9-614B-491F-913D-429DFC4E2C4D	TCGA-QU-A6IP	2013-08-21	Prostate Adenocarcinoma Acinar Type	[Not Applicable]	[Unknown]	#150	3	3	6	[Not Available]	Right	Middle|Base	MALE	NO	YES	-24212	No	No	2004	#150	[Not Available]	[Not Available]	NO	[Not Available]	[Not Available]	NO	[Not Available]	[Not Available]	YES	2	0	#150	R0	Alive	2620	[Not Applicable]	[Not Available]	[Not Available]	[Not Available]	2620	0	NO	NO	Complete Remission/Response	NO	#150	[Not Available]
#151	NAG	56DF9DE6-613D-44CE-8827-9213CC6C8B56	TCGA-V1-A8MF	2014-07-23	Prostate Adenocarcinoma Acinar Type	[Not Applicable]	Peripheral Zone	#151	3	3	6	[Not Available]	Bilateral	Apex	MALE	NO	YES	-24090	No	No	[Not Available]	#151	[Not Available]	[Not Available]	NO	[Not Available]	[Not Available]	NO	[Not Available]	[Not Available]	YES	8	0	#151	R1	Alive	1254	[Not Applicable]	[Not Available]	[Not Available]	[Unknown]	1218	0.14	NO	NO	[Unknown]	NO	#151	[Not Available]
#152	NAG	DC16F348-A49F-4958-A3FF-BC40E18DF2BD	TCGA-V1-A8WN	2014-07-15	Prostate Adenocarcinoma Acinar Type	[Not Applicable]	Peripheral Zone	#152	3	3	6	[Not Available]	Bilateral	Apex	MALE	NO	YES	-17520	No	No	[Not Available]	#152	[Not Available]	[Not Available]	NO	[Not Available]	[Not Available]	NO	[Not Available]	[Not Available]	NO	[Not Available]	[Not Available]	#152	R0	Alive	476	[Not Applicable]	[Not Available]	[Not Available]	[Unknown]	463	0.02	NO	NO	[Unknown]	NO	#152	[Not Available]
#153	NAG	BEA84D33-3286-44E2-9595-893C34A01F58	TCGA-V1-A8WS	2014-07-23	Prostate Adenocarcinoma Acinar Type	[Not Applicable]	Peripheral Zone	#153	3	3	6	[Not Available]	Bilateral	Apex	MALE	NO	YES	-20805	No	No	[Not Available]	#153	[Not Available]	[Not Available]	NO	[Not Available]	[Not Available]	NO	[Not Available]	[Not Available]	NO	[Not Available]	[Not Available]	#153	R0	Alive	474	[Not Applicable]	[Not Available]	[Not Available]	[Unknown]	474	0.09	NO	NO	[Unknown]	YES	#153	[Not Available]
#154	NAG	D4DC7C5C-45B3-4741-B0C1-FEE477DA2EF4	TCGA-V1-A9OF	2014-07-23	Prostate Adenocarcinoma Acinar Type	[Not Applicable]	Peripheral Zone	#154	3	3	6	[Not Available]	Bilateral	Apex	MALE	NO	YES	-18250	No	No	[Not Available]	#154	[Not Available]	[Not Available]	NO	[Not Available]	[Not Available]	NO	[Not Available]	[Not Available]	NO	[Not Available]	[Not Available]	#154	R1	Alive	1184	[Not Applicable]	[Not Available]	[Not Available]	[Unknown]	1184	0.01	NO	NO	[Unknown]	NO	#154	[Not Available]
#155	NAG	10271D9C-9B9C-4B5F-A845-A0F1BD03AF51	TCGA-V1-A9OQ	2014-07-11	Prostate Adenocarcinoma Acinar Type	[Not Applicable]	Peripheral Zone	#155	3	3	6	[Not Available]	Bilateral	Apex	MALE	NO	YES	-24820	No	No	[Not Available]	#155	[Not Available]	[Not Available]	NO	[Not Available]	[Not Available]	NO	[Not Available]	[Not Available]	NO	0	[Not Available]	#155	R1	Alive	371	[Not Applicable]	[Not Available]	[Not Available]	[Unknown]	371	0.01	NO	NO	[Unknown]	NO	#155	[Not Available]
#156	NAG	DC20ECF0-2807-4675-A7FD-8EAD1CEE7EA0	TCGA-VP-A87E	2014-03-28	Prostate Adenocarcinoma Acinar Type	[Not Applicable]	Overlapping / Multiple Zones	#156	3	3	6	[Not Available]	Bilateral	Apex|Base	MALE	NO	YES	-21811	No	No	2008	#156	15	Normal (no evidence of prostate cancer) [cM0]	YES	15	No Evidence of Extraprostatic Extension	NO	[Not Available]	[Not Available]	YES	12	0	#156	R0	Alive	2037	[Not Applicable]	[Not Available]	[Not Available]	TUMOR FREE	2037	0.11	NO	NO	Complete Remission/Response	NO	#156	[Not Available]
#157	NAG	5D8C9B90-8D40-4CDD-900D-03681BC2D2A6	TCGA-XJ-A9DQ	2014-05-21	Prostate Adenocarcinoma Acinar Type	[Not Applicable]	Peripheral Zone	#157	3	3	6	[Not Available]	Right	Apex|Base	MALE	NO	YES	[Not Available]	No	No	2007	#157	[Not Available]	[Not Available]	NO	[Not Available]	[Not Available]	NO	[Not Available]	[Not Available]	NO	[Not Available]	[Not Available]	#157	R0	Alive	91	[Not Applicable]	[Not Available]	[Not Available]	[Unknown]	[Not Available]	[Not Available]	NO	NO	[Unknown]	NO	#157	[Not Available]
#158	NAG	A7045324-CB44-4B37-BBAF-641642C1D903	TCGA-Y6-A8TL	2014-04-17	Prostate Adenocarcinoma Acinar Type	[Not Applicable]	Peripheral Zone	#158	3	3	6	[Not Available]	Right	Apex	MALE	NO	YES	-23776	No	No	2012	#158	[Not Available]	[Not Available]	YES	328	No Evidence of Extraprostatic Extension	NO	[Not Available]	[Not Available]	YES	5	0	#158	R0	Alive	775	[Not Applicable]	[Not Available]	[Not Available]	TUMOR FREE	775	0	NO	NO	[Not Available]	NO	#158	[Not Available]
[truncated: 26 more columns]
